# Supplementary material for: Utilization of government healthcare services by adult leprosy patients in the Western Province, Sri Lanka
Source: PLoS Negl Trop Dis. 2020 Dec 31;14(12):e0008973. doi: 10.1371/journal.pntd.0008973 (PMC7806162; doi:10.1371/journal.pntd.0008973)
Supplement: S1 Data — (XLSX) [file pntd.0008973.s002.xlsx]

## Sheet: leprosy uti new
P1_3CLI	P1_4DIS	P1_5MOH	P1_7_typ	P1_9_DD	P2_10_Age	P2_11_Sex	P2_12_mar	P2_13_Edu	P2_14_Js	P2_15_ocu	P2_16_MI	P2_16_FI	P3_17_Spa	P3_17_nub	P3_17_nod	P3_17_def	P3_17_other	P3_18It	P3_19_Ref	P3_23_Dur	P3_24_Dia	P3_25_1PD	P3_25_2DFD	P3_25_3DST	P3_25_4HCD	P3_25_5TD	P3_27CV	P3_28	P3_29_hos	P3_29_rea	P3_29dur	P3_30	P3_31	P3_32_1	P3_32_2	P3_32_3	P3_32_4	P3_33_1	P3_33_2	P3_33_3	P3_33_4	P3_33_5	P3_33_6	P3_34_1	P3_34_2	P3_34_3	P3_34_4	p3_34_5	P3_35
1	2	26	2	12	75	1	1	5	1		1	1	1					2	1	12	1	6	1	3	3	6.1	75	2				1		1	1	1	1	1					1	1					1
1	1	9	2	12	30	2	1	4	1		1	6	1	1				3	4	12	1	60	1	2	2	5.06	100	2				1				1	1	1			1	1	1	1					1
1	1	9	2	24	40	1	1	4	3	2	3		1	1				1	2	24	1	6	2	0	2	6.06	100	2				2	7
1	3	41	2	24	45	1	1	1	3	8	4		1					2	5	5	36	2	1	7	0	7	100	1	7	4	2	2	7
1	3	38	2	12	68	2	1	4	1		2	4	1	1				2	1	12	1	6	0	7	7	6.25	100	2				1		3	3	3	3	3	3	3	1	3	2	1					1
													1					2	1	24	1	7	1	0	1	7.03	100	1	2	5	7	1
1	2	34	2	12	37	2	1	2	3	8	2	3	1					2	8	12	1	12	3	0	3	12.1	100	1	2	1	10	2	7
1	1	11	2	24	75	1	1	3	3	8	2	2	1	1				1	2	24	1	12	11	0	11	12.3	100	1	2	4	2	2	2
1	1	9	1	12	30	1	1	4	2	5	2	2		1				2	8	12	1	48	0	0	0	48	100	2				2	2
1	1	1	2	12	52	1	1	2	1	8	3	5	1	1	1			2	1	12	1	2	0	0	0	2	100	3	2	8	7	1
1	1	9	2	12	42	1	1	3	3	4	3		1	1				2	3	12	1	1	0	1	1	1.03	100	2				1		2	2	1	1	1	2	2	1	3	2	1	1				1
1	2	21	2	12	53	2	1	4	2			6	1					3	4	12	2	8	0	0	0	8	100	2				1
1	1	7	2	12	44	1	1	5	3	1	7	7	1	1				2	1	12	1	24	0	0	0	24	100	2				1		1	1	2	1	1	2	2	1	2	1	1					1
3	1	10	2	21	42	1	1	4	3	7	3		1	1				2	1	21	1	4	14	0	14	4.5	100	2				1		3	3	3	3	1	3	3	1	2	2	1					1
3	3	34	1	12	70	2	1	1	1			2				1		3	4	12	1	1	0	0	0	1	100	1	3	3	2	2	7	3	3	3	3	1	3	3	1	3	3	1					3
1	2	18	2	12	29	2	2	4	3	4	1	2	1	1				2	1	12	1	24	0	0	0	24	100	2				1		1	1	2	1	1	2	2	1	2	1	1					1
1	2	25	1	12	27	1	2	4	3	7	3	3	1	1				1	2	12	1	3	1	0	1	3.03	100	2				2	7	1	1	1	1	1	2	2	1	3	2	1				1	1
3	1	11	1	6	15	1	2	3	1			2	1	1				1	1	6	1	18	45	0	45	19.5	100	2				1
3	1	4	2	24	78	1	1	4	1		1	3	1	1				2	1	24	1	6	1	0	1	6	100	2				1		3	3	3	3	1	3	3	1	2	2	1					1
3	3	44	2	12	41	1	1	3	2	7	2		1					1	1	12	1	24	1	1	2	24	100	2				2	1	1	3	3	1	1	2	2	1	3	3	1					1
2	1	1	2	11	21	1	2	1			1		1					2	3	11	1	6	0	0	0	6	100	2				1		1	1	1	1	1	2	2				1					1
1	2	22	2	12	24	1	2	4	3	9	4	4	1					2	1	12	1	4	1	1	1	4.03	100	2				1				1		1	1	1	1	1	1	1					1
1	3	40	1	12	29	1	1	4	3	3	4	4	1	1				2	8	12	1	1	1	107	107	4.56	100	2				2	6	1				1	1	1	1	1	1	1	1	1	1	1	1
1	1	1	2	12	42	1	1	5		3	4	4		2				2	3	12	1	0	1	0	1	0.03	100	1	11	2	35	1			1		1	1	1					1	2				1
1	2	25	2	12	64	2	1	4	1		1	3	1	1				2	1	12	1	48	1	0	1	48	100	2				2	1	2	2	1	2	1	2	2	1	2	2	1	1	3	1	1	1
4	2	30	2	24	26	1	2	5	3	7	3		1	1				2	8	24	1	1	2	0	2	1.06	100	1	4	1	14	1		1	1	2	2	1	2	2	1	3	1	1					1
3	1	3	2	12	41	1	1	2	2	4	3				1			3	4	12	1	2	30	0	30	1.06	100	2				2		3	3	3	3	3	3	3	3	3	3	3	3	3	3	3	3
3	1	4	1	11	52	2	3	4	3	8	2		1	1				1	1	11	1	0.5	14	0	14	1	100	2				1	1	2	2	1	1	1	2	2	1	2	2	1		2	1	2	1
7	3	34	1	6	60	2	3	2	1			3		1				3	4	6	1	3	1	0	1	3.03	100	2				1		3	2	2	2	3	2	2	2	3	2	1	3	1	3	3	1
4	2	21	2	12	72	1	1	3	2	6	2		1		1			2	8	20	1	24	0	0	0	24	100	2				1												1					1
4	2	26	2	24	52	1	1	2	3	8	2		1					1	6	24	1	14	14	0	14	1.5	100	2				1
3	1	14	2	13	23	1	2	5	3	4	4		1					2	1	13	1	3	5	0	5	3	100	2				1		3	3	1	3	3	3	3	1	3	3	1					1
3	1	11	1	6	15	2	2	4	1			4	1					2	6	6	1	48	105	0	105	51.5	100	2				1		3	2	2	2	2	2	2	2	3	2	1			1	1	3
3	1	10	2	12	74	2	3	4	1		1	2	1	1				1	3	12	1	2	7	0	7	2.25	100	2				1		3	3	2	2	1	2	2	3	3				1			3
3	1	1	11	12	20	1	2	4	3	6		2	1					1	2	12	1	60	1	0	1	60	100	1	3	1	3	1					1	3	3	3	3	3	3	1					1
3	1	15	1	6	16	2	2	4	1		1	3	1					2	1	6	1	6	60	0	60	8	100	2				1		1	3	3	1	1	3	3	1	3	1	1					1
1	2	25	2	22	48	1	1	5	3	5	4	4	1	1				1	2	22	1	0.75	1	1	1	0.75	92	2				1		1	1	2	3	1	2	1	1	2	2	1	1	1	1	1	1
1	1	1	2	9	34	2	1	3	3	8	2	3	1					2	1	9	1	3	1	2	3	3.06	100	2				1		3	3	1	2	1	2	2	1	2	2	1		1	1	1	1
1	2	25	2	12	79	1	1	5	1		4	4	1	2	1					12	1	6	1	1	1	6.03		2				1									1		1	1					1
1	3	35	2	12	27	1	1	4	3	7	3			1	1			3	1	12	1	48	2	6	8	48	100	2				2	2	3	2	1	3	1	2	2	1	2	2	1	1	1	2	1	1
1	3	38	2	12	43	1	1	3	3	7		3	2					1	1	12	1	1	2920	1	2921	40	100	2				1		1	1	1	1	1	2	2	1	1	2	1	1	2	1	1	1
1	1	10	2	11	41	1	1	5	3	4		5	1					3	2	11	1	3	7	0	7	3.25	92	2				2	1	1	1	1	1	1	2	2	1	1	2	1	1	2	1	1	1
1	1	7	2	24	24	1	2	4	1				1					3	2	24	1	48	4	0	4	48.13	100	2				1		2	2	2	2	2	2	2	1	2	2	1	1	2	2	2	1
1	2	29	2	12	36	2	1	3	1		1					1		3	2	12	1	24	7	0	7	24.25	100	1	2	1	14	2	2	3	3	1	3	1	2	2	1				1	1	1		1
1	2	18	1	4	31	1	2	4	3	4	3	3	1					2	2	4	1	1	0	1	1	1	100	2				1		2	2	1	1	1	3	3	1	3	2	1					1
1	3	42	2	18	67	1	1	5	1		1			1	1			3	4	18	1	8	0	0	0	8	100	2				2	2	3	3	3	3	1	1					1	1				1
1	1	1	2	3	38	2	2	5	3	4	3		1					3	4	3	1	120	3	1	4	120	100	2				1		3	3	1	2	1	2	2	1	2	1	1	1	2	1	2	1
3	1	11	2	12	56	1	1	2	3	6	1		1	1				2	3	12	1	12	60	0	60	14	100	2				1		3	3	2	1	3	1	3	1	3	3	1				1	1
3	1	3	2	12	63	2	1	4	1			1		1				2	2	3	1	7	0	0	0	7	100	1				1		1	1	1	1	3	3	3	1	1	2	3	3	3	3	3	3
4	1	4	2	12	58	1	1	5	1		3	4	1					1	2	12	1	0.5	0	0	0	0.5	100	1	3	4	3	1		3	3	3	3	3	3	3	3	3	3	1	1	2	3	2	3
3	1	4	1	6	33	2	1	5	1			6	1	1				3	4	6	1	3	21	0	21	3.75	100	2				1		1	3	1	1	1	2	2	1	3	2	1	3	3	1	3	1
3	2	29	2	12	26	2	4	3	3	4	2		1	1				3	4	12	1	0	14	0	14	0.5	100	2				2		3	3	3	3	1	2	2	1	1	2	2	3	2	2	1	3
3	1	11	2	9	31	2	1	2	3	8	2	2	1					2	3	9	1	12	14	0	14	12.5	100	2				1		3	3	3	3	1	2	2	1	2	1	1					1
3	1	4	2	12	47	2	1	3	1		1	4	1	1				2	3	12	1	2	21	0	21	2.75	100	2				1		3	1	2	3	1	1	1	3	1	3	1	1	1	1	1	1
3	1	14	2	12	37	2	1	4	1		1		1					1	4	12	1	2	0	0	0	2	100	2				1		3	3	3	3	3	3	3	3	3	3	1					1
3	1	6	2	12	63	1	1	3	1		2		1					2	3	12	1	6.5	0	0	0	6.5	100	2				2	6	3	3	1	3	1	3	3	1	2	2	1	3	1	1	3	1
3	1	11	2	12	57	1	1	3	3	6	2		1					2	1	12	1	2	0	0	0	2	100	1	3	1	4	1		3	3	3	3	3	3	3	3	3	3	1	1	2	2	2	1
3	1	11	2	12	67	1	1	2	3	6	2		1					2	3	12	1	5	0	0	0	5	100	2				1		3	3	2	2	2	2	2	1	2	2	1	2	1	3	3	1
3	1	11	2	16	60	1	1	2	1	9			1					2	3	16	1	12	1	0	1	12	100	1	3	4	14	1		3	3	3	3	1	2	2	3	3	3	1	3	3	3	3	1
3	1	11	1	6	57	2	1	4	3	8	2	5	1					2	3	6	1	3	35	0	35	4	100	2				1		2	2	2	2	1	2	2	1	1	2	1	1	2	1	1	1
3	1	10	2	13	70	2	3	6	1		2		1	1				1	4	13	1	3	0	0	0	3	100	2				1		3	2	3	3	1	3	3	2	3	3	2	2	3	2	2	1
1	1	1	1	6	31	1	1	4	3	9	4		1					1	2	6	2	0.5	180	0	180	6.5	100	1	11	4	30	1		2	2	1	1	1	2	2	1	1	2	1	3	3	3	3	1
1	1	9	2	12	22	1	2	4	3	9	4		1	1				2	1	12	2	6	0	0	0	6	100	2				2	6	2	2	1	1	1	2	2	1	2	2	1	3	3	3	3	1
1	3	44	2	12	40	1	1	4	3	8	4		1					1	2	12	1	6	0	1	1	6	100	2				2	1	1	2	1	1	1	3	3	1	3	2	1	3	3	3	3	1
1	1	9	2	12	66	2	1	3	1		1	1	1	1				2	1	12	1	12	0	16	16	12.5	66	2				1		2	2	1	1	1	3	32	3	2	1						1
1	2	22	2	18	27	1	1	4	3	7	4		1					2	1	18	1	30	0	0	0	30	100	2				1		2	2	1	1	1	2	2	1	3	2	1					1
5	2	23	2	12	35	1	2	5	3	4	3		1					1	2	12	1	2	10	0	10	2.3	100	2				1		3	1	1	1	3	2	2	1	3	2	1	1		1		1
4	2	32	1	6	45	2	1	5	1		1	4	1					2	1	6	1	36	0	0	0	36	100	2						2	2	1	1	1	2	2	1	3	2	1					1
7	3	35	1	6	39	2	1	4	1			3	1					1	2	6	1	5	1	2	3	5	100	2				1		2	2	1	2	1	2	2	1	2	2	1	1	3	1	1	1
7	3	43	1	6	34	1	1	4	2	8	4		1					2	3	6	1	0.5	45	0	45	1.5	100	2				2		3	1	1	1	1	3	3	1	3	2	1	1	2	1	1	1
3	3	34	1	12	23	1	2	5	1			1	1					3	4	12	1	12	0	0	0	12	100	2				2	6	3	3	1	3	1	2	2	1	2	2	1	3	3	1	3	1
3	1	16	2	12	67	2	3	4	1			1	1	1				2	3	12	1	8	30	0	30	9	100	1	3	4	7	1		3	3	2	3	1	3	3	1	3	2	1	3	2	3	2	1
3	1	4	2	20	31	2	2	4	3	6	7		1		1			2	3	20	1	36	0	0	0	36	100	2				1		3	3	3	3	3	3	3	3	2	3	1	1	2	2	2	1
3	3	44	2	18	46	2	1	4	1		1	5		1				2	3	18	1	8	0	0	0	8	100	2				2	1	2	1	1	2	1	2	2	1	2	2	1	1	2	1	1	1
3	3	35	1	6	62	2	1	4	2	8	2		1					2	3	6	1	2	60	0	60	4	100	2				2	6	1	1	3	3	1	3	3	1	2	2	1	2	2	3	1	1
3	1	6	2	24	64	2	1	4	2	6	2		1					2	3	24	1	1	0	0	0	1	100	1	3	6	60	2	7	2	2	2	2	1	2	2	1	3	2	1	2	2	1	1	1
3	1	11	2	18	43	1	1	4	3	6	2		1					3	4	18	1	24	28	0	28	25	100	2				1		3	3	3	3	1	3	3	3	2	2	1	2	2	2	2	1
3	1	11	2	12	62	2	1	2	3	8	3	3	1					3	4	12	1	1	1	0	1	1	100	1	3	12	7	1		3	3	3	3	3	3	3	1	3	1						1
3	1	4	2	24	45	1	1	4	2	4	5		1	1				5	4	24	1	36	0	0	0	36	100	1	3	4	6	1		3	3	3	3	3	2	2	1	2	2	1	1				1
8	3	40	1	6	40	1	2	5	3	2	1		1	1				1	2	6	1	5	0	0	0	5	100	2				1		3	2	1	1	1	3	2	1	1	1	2	3	3	2	3	1
8	3	38	2	18	68	1	2	1	3	8	1		1					2	1	18	1	30	0	0	0	30	95	2				1		3	3	3	3	3	3	3	3	3	3	1	3	3	3	3	1
8	3	40	2	6	65	1	1	3	2	7	2		1	1				3	4	6	1	2	0	0	0	2	100	2	2			1		3	3	2	3	1	3	3	1	2	2	1	3	3	3	3	2
7	3	35	2	12	64	2	3	3	1			2	1	1				2	3	12	1	4	0	0	0	4	100	1	7	3	3	1		3	3	3	3	3	3	3	2	3	1	1	3	3	3	3	1
3	1	9	2	24	66	1	1	5	1		3	5	1					2	3	24	2	2	0	0	0	2	100	2				1		3	3	3	3	1	2	2	1	3	2	1	1	3	3	3	1
3	2	21	1	12	45	1	1	4	3	6	5			1				3	4	12	1	48	13	0	13	48.5	100	2				2		2	3	3	3	3	3	3	3	3	3	3	1	3	3	3	1
1	1	1	2	12	42	1	1	5	3	7	3			1				2	1	12	1	2	0	5	5	2.1	100	2				2	3	2	2	1	1	1	2	2	1	2	2	1	3	3	3	3	1
1	2	18	2	24	50	1	1	3	2	8	3			1			1	1	2	24	1	12	26	4	30	13	100	2				1		3	2	3	3	1	3	2	1	3	2	1	1	3	3	3	1
1	3	44	2	24	38	1	1	5	2	4	7		1	1				1	2	24	1	48	90	7	97	51.25	100	2	1			2	1	3	3	3	2	1	2	2	1	3	2	1	3	3	1	3	1
1	3	34	1	6	30	1	1	4	3	3	3		1					1	1	6	1	48	0	0	0	48	100	2				2	6	2	3	3	3	3	3	3	1	1	2	3	3	3	3	3	3
1	3	42	2	12	51	1	1	4	3	6	3		1					1	2	12	1	0.1	0	0	0	0.1	100	2				2	1	3	3	2	3	3	2	3	3	2	3	1	3	3	3	3	1
1	1	1	2	12	35	2	1	4	1		1		1				1	2	1	12	1	1	0	0	0	1	100	2				1		2	2	3	3	1	2	3	2	3	2	1	3	3	3	3	1
1	1	6	2	12	30	1	1	5	3	4	3		1	1				2	2	12	1	12	0	0	0	12	100	2				1		3	3	1	1	1	3	3	1	3	2	1	1	3	3	3	1
1	1	6	2	12	63	1	1	3	3	4	4		1					1	2	12	1	12	3	0	3	12	100	2				1		2	1	2	1	2	2	2	3	3	3	1	3	3	3	3	1
1	2	25	2	6	30	1	1	4	3	2	4		1	1				3	4	12	1	12	0	0	0	12	100	2				1		1	1	1	1	1	2	3	1	2	3	1	1	3	1	3	2
1	1	1	2	12	49	2	1	2	1		1		1			1		2	3	12	1	24	0	0	0	24	100	2				1		3	1	1	1	1	3	3	3	3	3	1	1	1	1	1	2
3	3	44	2	12	35	2	2	1	1				1			1		1	3	12	1	60	7	0	7	60.25	100	2				2		3	3	3	3	1	2	2	1	2	1	1	1	2	1	1	1
3	1	11	2	12	52	2	1	2	3	8	1		1					2	3	12	1	60	1	14	14	60.5	100	1	3	9	4	1		3	3	3	3	1	2	2	3	3	1	1	1	1	1	1	1
3	1	11	2	12	47	1	1	3	3	8	1		1					2	3	12	1	3	2	1	3	36	100	1	3	6	8	1		3	3	3	3	1	2	2	1	1	1	1		2	1	1	1
3	1	10	1	6	60	2	1	5	1			1	1					2	1	6	1	0.5	0	42	42	2	100	2				1		3	3	1	1	3	3	3	1	2	1	1	1	2	1	1	1
3	1	10	2	12	61	1	1	3	3	8	3			1				2	3	12	1	1	60	40	100	4	92	2				1		2	2	1	1	1	2	2	3	3	2	1					1
3	1	14	1	12	49	2	1	5	1			6	1	1				2	1	12	1	20	0	0	0	30	83	2				1		1	3	1	3	1						1			1	1	1
3	1	11	1	12	16	2	2	4	1				1					2	1	12	1	24	52	0	52	26	100	2				1		3	3	1	3	1	2	2	2	2	2	1	1				1
3	1	4	1	6	43	2	1	4	1			2	1	1				2	3	6	1	1	0	0	0	1	100	1	3	11	9	1		3	3	2	1				1			1					1
3	1	11	1	6	56	2	1	2	1			1	1					2	1	6	1	8	1	0	1	8	50	2
3	1	14	1	6	34	1	1	4	2	8	4		1					2	1	6	1	24	30	30	30	35	100	2				1		3	3	3	3				1			1					1
1	1	9	2	12	73	1	1	4	1		1		1					2	3	12	1	6	14	0	14	6.5	100	2				1		3	3	3	3	1	2	2	3	2	1	1					2
1	3	34	2	12	48	1	1	1	3	6	1		1	1				1	2	12	12	2	0	0	0	2	83	1				2	6	3	3	3	3	1	3	3	1	3	3	1			1		1
1	1	1	2	24	71	1	1	2	1					1				2	1	24	1	1	0	0	0	1	100	2				1		3	3	3	3	1	2	2	1	3	3	1					1
8	3	45	2	24	38	1	1	4	2	7	7		1					1	1	24	1	12	60	0	60	14	83	2				1		1	1	1	1	1	2	2	1	1	1	1	1	2	1	1	1
1	1	9	2	24	62	1	1	4	1				1	1				2	1	24	1	1	0	0	0	1	100	2				1		1	1	1	1	1	2	2	1	2	2	1					1
3	1	2	2	12	28	2	2	5	3	9	3				1			2	3	12	1	1	0	0	0	1	100	1	3	1	5	1		2	2	2	2	1	2	2	1	2	2	1					1
3	1	11	1	6	34	1	1	4	3	2	6		1					2	3	6	1	5	42	0	42	6.4	100	2				1		3	2	2	2	1	2	2	1	1	2	1	1	1	1	1	1
	1	11	2	12	66	2	1	3	1		1		1	1				2	3	12	1	36	0	0	0	36	100	2				1		3	3	3	3	1	2	2	1	3	3	1					1
3	1	14	2	12	64	1	1	3	1	8	1				1			1	2	12	1	0.25	0	0	0.25	0.25	100	1	3	1	7	1		1	1	1	1	1	2	2	1	2	1	1	1	1	1	1	1
3	1	16	1	6	29	2	2	5	3	4	5		1	1				1	3	6	1	12	42	0	42	13.5	100	2				1		1	1	1	1	1	3	3	1	3	2	1	1	2	1	1	1
3	1	16	2	4	58	2	1	4	3	2	3					1		2	1	4	1	8	0	15	15	8.5	100	1	3	15	3	1		3	1	1	1	1	2	2	1	1	2		1	1	1	1	1
3	1	11	2	12	26	1	2	4	3	4	4		1					1	1	12	1	6	14	0	14	6.5	100	2				1		2	2	2	3	2	2	2	3	2	2	1	1	2	1	1	1
3	1	16	2	12	76	1	1	4	3	9	3		1					2	3	12	1	2	30	0	30	3	100	2				2	7	1	1	1	1	1	3	2	1	2	1	1	1	2	1	1	1
3	1	11	2	12	48	1	1	2	3	7	2		1	1				1	3	12	1	2	21	0	21	2.75	100	2				2	7	2	1	1	1	1	2	3	1	1	3	1	2	1	1	1	1
3	1	11	2	12	39	2	1	4	1		1		1					1	3	12	1	12	1	0	1	12	100	1	3	9	2	1		3	3	3	1	1	1	1	1	3	2	1	1	2	1	1	1
3	1	11	2	12	52	1	1	3	3	7	3			1				1	2	12	1	12	45	0	45	13.5	83	2				1				1	1	1	2	2	1	3	2	1					1
3	3	44	2	12	53	1	1	2	3	9	2		1					1	2	12	1	5	15	0	15	5.5	100	1	6	14	5	1		1	1	1	1	1	3	3	1	3	1	1	1	2	1	1	1
6	3	44	2	12	41	1	1	4	2	5	4		1					3	4	12	1	12	4	0	4	12	100	2				1		3	3	3	3	1	3	3	3	3	3	1					1
3	2	29	1	9	68	2	1	4	1		1		1					3	2	12	1	12	0	0	0	12	100	2				2	7	1	1	1	1	1	2	2	1	3	3	1					1
3	1	16	1	0.5	23	1	2	4	3	5	4			1				2	3	6	1	2	0	0	0	2	100	1	3	13	1	1		1	1	2	2	1	2	2	1	3	3	1					1
6	3	44	1	6	40	1	1	5	3	3	4	7	1					3	4	6	1	12	120	0	120	16	100	2				1		2	2	3	1	1	2	2	1	2	2	1	1				1
6	1	1	1	1	70	1	1	5	1			1	1	1				2	3	6	1	30	5	0	5	30	100	1	6	15	1	1		1	1	1	1	1	2	2	1	2	2	1			1		1
3	1	11	2	24	39	2	1	3	1			4	1		1			1	2	24	1	12	0	13	13	12	100	1	3	1	5	1		1	2	1	1	1	2	2	1	3	2	1	1				1
3	1	16	2	15	26	1	2	2	3	9	1		3	3	1	3	4	3	4	3	2	4	3	3	1	4	4	2				1		3	3	3	3	3	2	2	1	3	2	1	2	2	2	1
3	1	11	1	6	16	1	2	4	2	5	2		1					2	3	6	1	1.5	42	0	42	3	100	2				1		2	2	2	2		2	2	1	2	1	1	1				1
3	1	5	2	12	28	1	1	3	3	3	3		1	1				1	4	12	1	8	0	0	0	8	83	2				2	6	3	3	3	2	3	2	2	1	2	2	1	1				1
3	1	11	2	12	53	1	1	2	2	7	3	5	1	1				2	3	12	1	12	75	0	75	15.5	100	1	3	4	4	2		3	3	3	3	3	2	2	1	2	2	1					1
8	3	31	2	19	44	2	1	4	1		1		1	1				2	3	19	1	12	0	0	0	12	100	2				1		1	1	1	1	1	2	2	1	3	2	1	1	2	1	1	1
7	3	35	2	12	94	1	1	2	1		1		1					2	3	12	1	5	0	0	0	5	100	1	7	6	5	1		3	3	3	3	1	2	2	1	3	3	1	1			1	1
1	1	7	2	12	35	2	1	4	3	7	1	4	1					1	2	12	1	36	0	24	24	36.8	100	2				1		1	3	1	1	1	2	2	1	3	1	1	1	2	1	1	1
1	3	45	2	12	41	1	1	5	3	3	4		1					2	1	12	1	6	0	0	0	6	100	2				2	7	3	3	2	1	1	3	3	1	2	1	1	1	2	2	1	1
1	1	1	1	6	19	1	2	5	1		1		1					1	2	6	1	18	0	0	0	18	100	2				1		1	1	1	1	1	2	2	1	3	2	1	1				1
1	1	1	2	12	78	1	1	5	1	1	2		1					2	3	12	1	0.5	0	0	0	0.5	100	1	2	12	10	1		1	1	1	1	1	1	1	1	2	2	1	1	2	1	1	1
1	1	11	1	6	47	2	1	2	3	9	1		1					4	3	6	1	60	0	0	0	60	100	2				2	7	1	3	3	3	3	2	2	3	3	3	1	1	2	2	1	1
5	2	23	1	6	58	2	1	1	1		1		1	1				2	1	6	1	5	0	0	0	5	100	2				1		3	2	1	2	3	2	2	1	1	2	1					1
1	2	21	2	23	45	2	1	5	2	7	6		1	1				2	1	23	2	6	7	0	7	6.25	100	2				2		2	2	1	1	1	2	2	1	2	2	1					1
6	3	44	2	12	42	2	1	4	1			4	1					1	2	12	1	2	14	0	14	2.5	100	1				1		2	2	2	2	2	2	2	1	2	2	1					1
1	2	32	2	14	33	1	1	4	3	8	4				1			1	2	14	2	36	2	0	2	36	100	2				1		3	3	2	2	1	2	2	1	1	2		1				1
1	1	1	2	12	65	1	1	4	1				1			1		2	1	12	1	1	0	2	2	1.06	100	2				1		2	3	3	3	3	3	3	1	3	2	1					1
2	1	9	2	12	79	1	1	1	1		1		1					2	3	12	1	6	0	2	2	6	100	1	2	4	5	2	6	3	3	3	3	1	2	2	3	3	3	1					1
1	1	1	2	12	47	1	1	3	3	9	4		1	1				2	1	12	1	3	0	1	1	3.03	100	2				1		3	3	3	3	3	3	3	1	3	2	1					1
1	1	11	2	12	32	1	2	4	3	7	4		1	1	1			2	1	23	1	0.5	0	0	0	0.5	100	1	2	4	30	1		2	2	1	2	1	3	3	1	3	2	1					2
5	2	29	1	6	59	2	1	3	1			2	1					2	1	6	1	4.5	0	0	0	4.5	100	2				1		3	3	3	3	3	3	3	3	3	3	1					1
5	2		2	12	48	1	1	3	3	7	3		1		1			2	1	12	1	1	14	0	14	1.5	100	2				1		3				3	2	2	1	2	2	1					1
4	2	21	2	12	60	2	1	4	1				1					1	2	12	1	4.5	0	23	23	5.25	100	2				1		3	3	3	3	1	3	3	1	3	3	1					1
1	1	9	2	12	27	1	2	5	3	5	3		1		1			1	2	12	1	3	0	1	1	3	100	2				1		3	3	1	1	1	2	2	1	2	2	1					1
1	2	21	2	12	63	1	1	5	1		3		1	1				2	3	12	2	2	10	0	10	2.3	100	2				2	6	3	2	2	2	1	2	2	1	1	2	1					1
1	3	44	2	12	69	1	1	4	1		1		1	1				1	2	12	1	12	3	0	3	12	100	2				1		3	1	3	3	1	3	3	1	3	2	1	1				1
3	1	4	2	12	21	1	2	5	3	9	2		1					2	3	12	1	3	90	0	90	6	100	2				1		2	2	1	1	1	2	2	1	1	2	1			1		1
3	3	45	2	12	31	1	2	4	3	8	3		1	1				3	2	12	1	24	0	0	0	24	100	2				2	8	3	3		1	2	1	1	1	1	2	1	1		1	1	1
3	1	11	1	6	42	2	1	3	3	7	1		1					2	7	6	1	4	35	0	35	5	100	2				1		1	2	1	2	1	2	2	3	3	1						1
2	1	16	2	12	75	1	1	5	3	9	1		1	1				2	1	12	1	2	21	0	21	2.75	83	2				1		2	3	3	1	3	2	2	1	2	2						1
3	1	4	2	12	25	2	2	5	3	5	3		1					1	2	12	1	12	77	0	77	14.5	100	2				1		3	3	1	3	1	3	3	1	3	2	1				1	1
1	2	32	2	13	52	2	1	4	1		1		1					2	1	13	1	3	0	0	0	3	100	2				2	1	1	1	1	1	1	2	2	1	2	1	1	1	1	1	1	1
3	1	16	2	25	55	1	1	2	3	3	3				1			2	3	25	1	120	0	0	0	120	100	1	3	1	12	1		1	2	1	2	1	2	2	1	2	1	1	1	2	2	2	1
3	1	11	1	4	52	2	2	5	3	4	3				1			2	3	6	1	12	51	0	51	15.75	100	2				1		1	1	1	1	1	1	2	2	3	3	1					1
3	1	11	2	8	32	2	1	2	3	8	2	2	1					2	3	8	1	24	2	14	16	24.53	66	2				1		2	3	3	3	1	2	2	1	2	1	1	1	1	1	1	1
3	1	14	2	12	36	1	2	4	3	7	2	2	1	1				1	3	24	1	66	1	0	1	66.03	100	1	3	4	8	2	7	3	1	1	1	1	1	2	1	3	1	1	1	1	1	1	1
3	1	4	2	16	53	2	1	4	3	8	2	2	1					1	2	16	1	0.25	7	37	44	1.75	100	2				1		1	1	1	1	1	2	2	1	2	2	1	1	2	1	1	1
3	1	14	2	12	36	2	1	4	1			3	1			1		2	3	12	1	2	7	14	21	2.75	100	2				1		1	2	1	3	1	2	2	1	2	1	1	1	1	1	1	1
3	1	4	1	6	58	2	1	4	1				1					2	3	6	1	3	34	0	34	4.1	100	2				1		1	2	1	1	1	2	2	1	3	2	1	1				1
1	2	32	1	6	16	2	2	4	1				1					2	1	6	1	24	2	4	6	24.2	100	2				1		1	1	2	1	1	3	3	1	2	2	1					1
1	1	16	2	12	46	2	1	4	1			5	1	1				3	5	12	1	30	1	1	2	30.06	100	2				1		2	1	3	3	1	2	2	3	3	2	1	2	2	2	2	1
1	1	1	2	12	29	1	2	4	3	9	3		1					2	1	12	1	18	0	0	0	18	100	2				1		1	1	1	1	1	2	2	1	2	2	1					1
1	2	21	2	14	38	1	1	2	3	7	3	3			1			1	2	14	1	12	1	1	2	12.06	58	2				2	2	1	1	1	1	1	2	2	1	2	1	1	1	2	1	1	1
1	2	28	2	12	45	2	1	4	1				1					3	4	12	2	6	90	1	91	9.03	100	2				2	1	3	2	1	1	3	3	3	1	3	3	1	1				1
2	1	14	2	12	31	1	1	4	3	8	1		1					1	2	12	1	18	0	0	0	18	58	2				2	7	2	2	2	2	1	2	2	1	3	3	1					1
1	1	15	2	19	62	1	1	3	1		3	3	1					1	1	19	1	1	44	0	44	2.5	79	1	3	6	4	1		1	1	1	1	1	2	2	1	2	1	1	2	2	2	2	1
3	1	9	1	6	28	1	2	5	3	3	5	5	1					3	4	6	1	10	7	21	28	10.9	100	2				2	6	2	1	2	1	1	2	2	1	3	1	1	1	2	2	1	1
3	3	11	2	12	25	1	2	5	3	8	5		1					2	3	12	1	8	7	0	7	8.25	100	2				1		1	2	1	1	1	2	2	1	3	2	1	1	1	1	1	1
3	1	11	2	12	50	2	1	2	3	8	3	3		1				2	2	12	1	12	30	2	44	13.5	100	2				1		1	3	1	1	1	2	2	1	1	1	1	1	2	2	2	1
3	3	44	1	6	36	2	1	4	3	6	4	4	1					2	1	6	1	1	30	7	37	2.25	100	2				2	1	3	3	3	3	1	2	2	2	3	2	1	2	2	1	1	1
7	3	45	2	18	57	1	1	5	1		4	4	1					2	4	18	1	42	1	4	5	42.16	79	2				1		2	2	2	2	2	2	2	1	2	1	1	1	2	1	2	1
1	2	25	2	12	55	2	1	5	1			3	1					2	1	12	1	5	0	0	0	5	100	2				1		2	2	1	2	1	2	2	1	3	2	1					1
1	1	3	2	24	24	1	2	4	3	3	7		1					3	2	24	1	72	60	7	67	74.25	100	2				1		3	2	2	3	3	2	2	3	3	3	1		1			1
1	1	9	2	12	33	1	2	5	2	4	3	3	1					2	1	12	1	42	7	0	7	42.25	100	2				1		3	3	3	3	3	3	3	3	3	3	1	1				1
5	2	29	2	24	22	1	2	3	3	5	3		1		1			2	1	24	1	1	14	0	14	1.5	100	1	5	9	14	1		3	3	3	3	3	2	2	3	3	3	1	1				1
1	1	1	1	6	77	1	1	6	1		3	3	1					2	1	6	1	0.5	7	0	7	0.75	100	2				2	2	2	2	2	1	1	2	2	1	1	2	1					1
1	1	1	2	12	35	1	1	4	3	9	5	5				1		2	3	12	1	12	14	0	24	12.5	100	1	11	4	14	2	7	3	3	3	3	2	2	2	1	3	2	1	1				1
1	2	28	2	30	64	2	1	3	1				1	1	1			1	1	30	1	12	365	0	365	24	100	2				2	7	3	3	3	3	3	2	2	1	3	2	1	1				1
1	2	25	2	12	63	1	1	4	1				1					1	2	12	2	4	5	0	5	4.18	100	2				1		2	2	1	1	1	3	3	1	3	2	1					1
1	1	2	2	12	34	2	1	5	1					1				2	1	12	1	10	14	0	14	10.5	100	2				1		3	2	2	2	1	3	3	1	3	2						1
1	1	1	2	12	62	1	1	6	3	2	6	6	1	1	1			2	1	12	1	12	0	0	0	12	100	2				2	1	2	2	2	3	1	3	3	1	3	2	1	1				1
1	1	1	1	6	25	1	2	4	3	6	4		1					2	1	6	1	24	30	0	30	25	100	2				1		2	2	2	2	2	2	2	2	2	2	1					1
1	1	1	2	12	35	2	1	4	3	5	2	2	1	1				2	1	12	1	3	0	0	0	3	100	2				1		3	3	3	3	2	1	2	1	3	2	1					1
1	3	35	1	6	56	2	1	3	1				1					1	1	6	1	2	7	0	7	2.25	100	2				2	1	2	2	1	2	1	2	2	1	3	2	1					1
2	1	6	2	12	50	1	1	4	3	8	5		1	1				2	1	12	1	0.5	0	0	0	0.5	100	2				2	7	1	1	1	1	1	2	2	1	3	2	1					1
2	1	14	1	6	18	1	2	5	1				1					3	2	6	2	12	21	7	28	13	100	2				1		1	1	1	2	1	1	2	1	2	2	1					1
2	1	2	1	8	43	1	1	3	3	7	6	7	1	1				2	3	8	1	3	0	21	21	3.75	66	2				2	6	1	1	1	1	1	2	2	1	3	2	1	1	2	1	1	1
2	2	21	2	12	63	1	1	1	1		1		2					3	4	12	1	6	0	0	0	6	100	2				2	1	1	1	2	2	1	2	2	1	2	3	1					1
2	1	11	2	12	29	2	1	4	1			3	1					2	4	12	1	120	3	0	3	120.1	100	2				2	6	2	2	2	2	1	2	2	1	3	3	1					1
6	1	11	1	6	27	2	1	5	1			2	1					2	3	6	1	3	0	0	0	3	100	2				1		1	2	1	1	1	2	2	1	3	2	1	1	2	1	1	3
2	2	29	2	30	65	1	1	4	1				1	1				3	4	30	1	12	7	0	7	12.25	100	1	2		2	2	7	2	2	2	2	1	2	2	1	2	1	1		1			1
2	2	18	2	18	21	2	2	6	1				1					3	1	18	1	18	365	0	365	30	75	2				2	2	2	2	3	2	1	3	2	1	2	2	1					1
1	1	1	2	12	39	1	1	4	3	7	4	4	1		1			2	1	12	1	18	0	1	1	18.03	58	2				1		2	2	1	1	1	2	2	1	2	2	1	1				1
1	1	9	2	12	39	2	1	4	1			3	1	1				2	3	12	2	3	0	0	0	3	100	2				1		1	1	1	1	1	2	2	1	3	2	1	1	2	2	1	1
6	3	44	1	6	50	2	1	4	3	4	2	2	1	1				1	4	6	1	12	90	0	90	15	100	2				1		1	2	2	1	1	2	2	1	3	2	1	1		1	1	1
6	3	45	2	12	51	2	1	5	3	4	2	2	1					1	4	12	1	24	0	0	0	24	100	2				1		2	2	2	2	1	2	2	1	3	1	1	1	1		1	1
6	3	44	1	6	20	1	2	4	3	7	3	3	1					1	2	6	1	24	0	0	0	24	100	2				1		3	3	3	3	3	3	3	3	3	3	1					1
6	3	44	2	12	39	2	1	4	3	8	3	3	1					2	3	12	1	3	7	0	7	3.25	100	2				1		3	3	1	3	1	3	3	1	3	3	1	2	2	2	2	1
6	3	44	2	12	42	2	1	4	1			4	1					1	2	12	1	2	14	0	14	2.5	100	1				1		2	2	2	2	2	2	2	1	2	2	1					1
3	3	34	2	12	34	1	1	4	3	7	3	3	1	1				1	2	12	1	12	21	0	21	12.75	100	1	3	7	7	2	7	1	1	1	1	1	2	2	1	3	2	1	1			1	1
3	1	4	2	15	32	1	2	2	3	7	3	3	1	1				2	3	15	1	48	0	0	0	48	100	1				1	2	2	2	3	3	2	2	2	1	3	1	1					1
1	1	10	2	9	21	1	2	5	3	4	4		1	1				1	2	9	2	1	7	1	8	1.2	75	2				1		2	2	1	2	1	2	2	1	2	2	1					1
1	1	11	2	12	39	1	1	5	2	4	3	3	1	1				1	3	12	1	24	1	0	1	24.03	100	2				2		3	3	3	3	1	2	2	1	3	2	1	1				1
1	1	1	2	12	46	1	1	3	2	7	4	4	1					2	1	12	1	5	0	1	1	5.03	100	2				1		1	2	1	1	1	3	3	3	3	2	1					1
1	1	3	2	11	30	1	1	6	3	1	7	7	1					2	3	11	1	5	0	1	0	5.03	92	2				1		1	2	1	2	1	3	3	1	3	2	1					1
1	2	25	2	12	43	1	3	3	3	7	4	4	1		1			1	1	12	1	2	45	0	45	3.5	100	2				1		3	3	2	3	3	3	3	3	3	3	1	1				1
1	1	16	2	12	46	2	1	4	1			4	1			1		1	2	12	2	54	7	14	21	54.75	100	2				1		3	3	3	3	1						1					2
1	1	6	2	12	73	2	1	5	3	2			1	1				3	4	12	1	42	7	2	9	42.25	50	2				1		3	3	3	3	3	3	3	1	3	2	1					1
1	1	18	2	12	27	1	2	4	3	7	3		1					1	3	12	1	4	7	0	7	4.25	100	2				1		3	3	3	3	1	2	2	1	3	2	1					1
1	1	1	2	12	31	1	1	4	3	9	4	4	1					2	3	12	2	3	8	4	12	3.4	100	1	11	4	2	2	7	3	3	3	3	1	3	2	1	3	2	1					1
5	2	2	1	6	36	1	1	4	2	6	7	7	1					1	2	6	1	0.06	10	0	10	0.4	100	2				1		3	3	3	1	3	3	3	3	3	3	1					1
5	2	19	2	12	65	1	1	2	1				1	1				2	1	12	1	5	2	0	2	5.06	100	2				1		3	3	1	3	3	3	3	3	3	3	1	1				1
4	2	30	2	12	48	1	2	1	3	8	2		1	1	1			1	2	12	2	7	0	0	0	7	100	2				1		3	3	3	3	3	1	1	3	3	2	1	1	1			2
4	2	22	2	23	27	2	1	2	3	6	2		1		1			2	1	23	2	3	14	0	14	3.5	96	1	4	2	15	2	2	3	2	2	1	1	2	3	1	3	2		1				1
1	1	45	2	24	61	2	1	5	1		4		1	1				2	2	24	2	6	360	0	360	18	100	1	2	5	2	2	1	2	2	2	2	1	2	2	1	2	2	1	1				1
1	2	30	2	12	40	1	1	3	3	4	3	3	1					2	1	12	1	18	0	0	0	18	100	2				2	5	3	3	3	3	1	3	3	1	3	2	1					1
9	2	21	1	12	49	2	1	5	3	3	5	7	1					3	4	12	1	0.5	7	0	7	0.75	100	1	9	4	5	1		3	3	3	3	1	3	3	1	1	2	1					1
6	3	44	2	24	76	1	1	5	3		1		1					1	2	24	1	4.25	7	0	7	4.5	100	2				1		1	1	1	1	1	2	2	1	3	2			1			1
2	2	28	2	12	24	2	1	4	1		1	5	1	1				3	4	12	1	12	0	14	14	12.5	100	1	2	5	13	1		3	3	3	3				1			1			1		3
6	1	11	1	12	70	2	1	3	2	7	2						1	3	4	12	1	1	7	0	7	1.25	100	2				2		3	3	3	3	1	2	2	3	3	3	1					1
2	1	9	2	13	65	1	2	2	1		1		1	1				2	3	13	1	12	0	0	0	12	100	1	2	6	7	1		3	3	3	3	1	2	3	1	3	2	1					1
2	1	9	2	11	39	2	1	4	1		1		1	1				1	2	12	2	2	0	0	0	2	92	2				1		2	2	1	2	2	2	2	1	2	2	1					1
2	1	1	2	12	57	1	1	4	1		1		1					2	1	12	1	8	1	0	1	8	100	2				1		1	1	2	1	1	2	2	1	2	2	1					1
2	2	7	2	12	45	1	1	4	3	5	6		1					3	4	12	1	5	0	0	0	5	100	2				1		3	1	1	1	2	2	2	1	2	2	1					1
2	3	46	2	12	22	1	2	6	1		1			1				1	2	12	1	24	0	0	0	24	100	1	2	14	3	2		1	2	1	1	1			1		2	1					1
2	1	6	2	12	33	1	2	5	3	7	6			1				3	4	12	1	24	0	0	0	24	100	1	2	2	45	1		2	2	1	1	1	2	2	1	2	2	1					1
2	1	1	2	24	36	1	1	3	3	7	4					1		2	1	24	1	3	0	0	0	3	100	1	2	11	4	1		3	3	1	3	1	2	2	1	3	2	1		1			1
2	1	1	2	10	39	1	1	4	3	9	5		1	1				2	1	10	1	12	0	4	4	12	83	2				1		2	2	1	1	1	2	2	1	3	2	1					1
2	1	15	2	11	44	1	2	5	2	5	4		1					2	3	11	2	6	0	0	0	6	100	2				1		1	2	1	1	1	2	2	1	2	2	1					1
2	1	11	2	10	33	1	1	5	3	9	4		1					2	1	12	1	12	0	0	0	12	100	2				1		2	3	1	1	1	2	2	1	2	2	1					1
2	1	1	2	24	73	1	1	1	1		1		1					2	1	24	1	1	0	0	0	1	100	2				1		3	3	3	3	2	2	2	1	2	2	1					1
2	2	31	2	12	33	1	1	5	3	5	2		1					3	4	12	2	4	0	0	0	4	100	2				2	6	1	1	1	1	1	2	2	1	2	2	1					1
5	2	23	2	9	30	1	2	2	2	4	4	4	1					2	1	12	1	36	60	0	60	38	100	2				1		3	3	3	3	1	2	2	1	3	3	1					1
2	1	9	2	10	49	2	1	2	1		1		1	1	1			2	3	10	1	24	0	0	0	24	100	2				1		3	3	3	3	1	2	2	1	1	2	1					1
2	1	9	2	12	37	1	2	5	3	1	6			1				3	4	12	1	48	0	0	0	48	83	2				1		2	2	1	1	1	2	2	1	2	2	1					1
1	1	1	2	12	58	1	1	4	3	9	4		1	1				2	1	12	1	12	25	60	85	15	66	2				1		3	3	3	3	1	3	3	1	3	2	1					1
1	1	5	2	12	58	1	1	5	3	5	5		1	1				3	1	12	2	3	0	0	0	3	92	2				1		1	1	1	1	1	2	2	1	3	2	1					1
3	1	11	2	12	32	1	1	2	2	6	2			1				1	3	10	1	8	0	0	0	8	100	1	3	2	8	1		3	3	3	3	1	3	3	1	3	2	1					1
3	1	8	1	6	56	2	3	4	1		1		1					2	1	6	1	6	98	78	176	11.58	100	2				1		1	1	1	1	1	2	2	1	2	2	1					1
3	1	11	1	6	50	2	1	4	1		1		1	1				3	3	6	1	12	60	0	60	14	100	2				1		1	3	3	3	3	3	3	1	2	2	1	1	1	1	1	1
3	1	10	1	6	48	2	1	4	1		3		1					2	1	6	1	24	0	15	15	24.5	100	2				1		3	3	3	3	1	3	3	1	2	2	1					1
3	1	14	2	12	74	2	2	5	1		1		1					2	3	12	1	0.25	0	60	60	2.25	100	1	3	14	10	1		1	3	1	3	1	3	2	1	2	2	1	1	2	3	2	1
1	2	30	2	12	52	1	1	2	3	8	7	7	1					2	4	12	1	120	0	0	0	120	100	2				2	6	3	3	3	3	1	2	2	1	3	3	1					1
1	1	1	2	13	35	1	1	4	3	5	5			1				2	3	13	1	12	0	0	0	12	100	2				1		1	1	1	3	1	2	2	1	3	2	1					1
7	3	37	2	15	47	2	1	4	1		1		1	1				3	3	14	1	1	0	4	4	1	92	1	7	13	3	1		3	1	1	1	1	2	2	1	3	2	1	1		1	1	1
3	1	11	2	12	32	1	1	3	3	5	2				1			2	3	12	1	18	0	0	0	18	100	1	3	5	2	1		4	4	4	4	1	3	3	1	3	2	1					1
3	1	4	2	12	18	2	2	5	1		1			1				2	4	12	1	2	45	0	45	3.5	100	2				1		3	3	2	3	3	3	3	3	3	3	1					1
3	1	4	2	12	18	1	2	3	3	5	3		1					1	3	12	1	5	0	0	0	5	100	2				1		3	3	3	3	1	2	2	1	3	3	1					1
5	2	29	2	9	42	1	1	2	3	7	2		1					2	1	12	1	6	0	8	8	6	100	2				1		2	2	1	1	3	3	3	1	3	2	1					1
5	2	29	2	12	25	2	2	5	3	3	3		1					1	2	12	1	6	0	0	0	6	100	2				1		1	1	1	3	1	2	2	1	2	2	1					1
5	2	23	2	9	58	1	2	3	3	9	1		1	1				2	1	9	1	6	0	0	0	6	100	2				1		1	2	1	2	1	2	2	1	3	2	1					1
5	2	29	2	9	38	1	1	3	3	6			1					2	1	9	1	8	0	0	0	8	100	2				1		2	2	1	1	3	3	3	1	3	2	1					1
5	2	23	1	3	75	2	1	2	1		1		1					2	1	4	1	6	0	1	1	6	100	2				1		3	3	3	3	1	3	3	1	3	2	1					1
5	2	23	2	9	48	1	1	2	3	4	5		1	1				2	1	9	1	12	0	0	0	12	100	2				1		3	3	1	1	1	2	2	1	2	2	1					1
5	2	23	2	6	39	2	1	4	1		1	3	1					2	3	6	1	3	0	0	0	3	100	1	5	5	6	1		2	1	1	1	1	2	2	1	2	2	1					1
5	2	29	2	10	51	1	1	4	3	9	3		1	1				2	3	12	1	6	0	0	0	6	100	2				1		1	1	1	1	3	2	2	1	3	2	1					1
5	2	29	2	9	39	1	2	1	3	5	3		1					1	2	9	1	5	0	0	0	5	100	2				1		3	3	3	3	3	3	3	3	3	3	1					1
4	2	21	2	9	53	1	1	4	3	7	6	6	1	1				1	2	9	1	1	0	3	3	1	83	2				1		2	2	1	1	1	3	3	1	3	2	1					1
4	2	21	1	6	63	2	1	4	2	5	2		1	1				2	1	7	1	3	0	0	0	3	100	2				1		1	1	1	1	1	2	2	1	2	2	1					1
4	2	30	2	8	59	1	1	5	3	4	3		1					2	3	10	1	6	0	0	0	6	83	2				1		2	2	1	2	1	2	2	1	2	2	1					1
4	2	25	1	5	67	2	1	2	3	9	2		1					2	1	7	1	8	0	1	1	8	66	2				1		3	3	3	3	1	3	3	1	3	2	1					1
4	2	25	2	6	55	2	1	2	3	9	2		1					2	1	12	1	2	0	0	0	2	100	2				1		3	3	3	3	3	3	3	1	3	2	1	1				1
4	2	22	2	8	68	2	1	4	1		1		1					2	1	8	1	6	0	0	0	6	75	2				1		3	3	3	3	3	3	3	1	3	2	1					1
4	2	19	2	10	33	2	1	4	1		1		1					2	1	12	1	4	0	0	0	4	100	2				2	2	2	2	1	1	1	3	3	1	3	2	1					1
4	1	1	2	10	65	2	1	3	1		1		1					2	1	12	1	6	0	0	0	6	83	2				2	1	3	3	3	3	3	3	3	1	3	2	1					1
4	1	1	2	7	28	1	2	4	3	8	3		1					2	1	7	1	3	0	0	0	3	83	2				1		2	2	1	1	1	2	2	1	2	2	1					1
4	2	21	2	24	52	2	1	1	3	9	1				1			2	3	24	1	0	1	0	1	0.03	100	2				1		3	3	3	3	1	3	3	3	3	3	1					1
4	2	32	1	6	35	2	1	4	1		1	2	1					1	2	6	1	4	0	0	0	4	100	2				1		2	2	1	1	1	2	2	1	2	2	1					1
4	1	12	2	24	71	1	1	4	1		1		1	1				2	1	24	1	12	0	0	0	12	100	2				1		3	3	3	3	3	3	3	3	3	3	1					1
4	2	32	1	6	70	2	1	2	1		1		1					2	1	6	1	5	0	0	0	5	66	2				1		2	2	1	1	3	3	3	1	3	2	1					1
4	2	26	1	3	69	2	1	4	1		1		1					2	1	6	1	3	0	0	0	3	100	2				1		3	3	3	3	3	3	3	1	3	2	1					1
5	2	29	2	12	18	2	2	4	3	7	3		1	1				2	7	12	1	3	0	0	0	3	83	2				1		2	2	1	1	1	2	2	1	1	2	1					1
4	2	32	2	8	27	1	2	4	3	7	3		1		1			1	2	8	1	3.5	0	0	0	3.5	66	2				1		3	3	2	1	3	3	3	1	3	2	1	1				1
2	1	21	2	22	30	2	1	4	1		1		1					1	1	22	1	12	0	0	0	12	92	2				2	6	1	1	1	1	1	2	2	2	2	1	1	1	1	1		1
2	1	1	2	23	44	1	1	4	1	5	2		1					2	3	23	1	6	90	0	90	9	93	1	2	1	4	1		1	1	1	1	1	2	2	1	1	2	1	1	1	1	1	1
2	1	1	1	4	39	2	1	4	3	7	2		1					2	3	4	1	12	0	35	35	13.25	100	2				1		1	3	1	1	1	2	2	2	3	1	1	1	1		1	1
2	1	9	2	13	73	1	1	4	1		1		1					2	3	13	1	7	1	1	2	7	100	1	2	1	4	1		3	2	1	1	1	3	3	1	2	2	1	1			1	1
3	1	8	1	6	64	2	1	4	1		1	2	1	1				2	3	6	1	120	21	0	21	120.75	100	2				1		3	3	3	3	1	3	3	1	3	3	1	1	1			1
3	1	11	1	6	15	2	2	4	1		1	3	1					2	2	6	1	1	0	0	0	1	100	2				1		3	3	3	3	1	2	2	1	3	2	1	1				1
3	1	11	2	18	64	2	1	2	1		1		1	1				1	2	18	1	6	335	0	335	18	100	2				1		3	3	3	3	3	2	2	1	3	3	1					1
3	1	4	1	6	63	2	1	4	1		2		1					2	3	6	1	6	47	0	47	7.5	100	2				1		1	1	1	1	1	2	2	1	3	2	1	1			1	1
3	1	4	2	24	58	1	2	4	1		5		1					5	4	24	1	36	0	0	0	36	100	2				1		1	2	1	1	1	2	2	1	3	2	1	1				1
3	1	4	2	12	35	2	1	4	1		1		1					1	3	17	1	0	0	0	0	0	100	1	3	8	4	1		3	3	3	3	3	3	3	1	2	1	1	2	2	2	2	1
3	1	14	1	0.03	52	2	1	5	3	8	2		1	1				1	2	1	1	180	42	70	112	184	92	2				1		1	1	1	1	1	2	2	1	3	2	1					1
3	1	11	2	12	64	2	1	1	1		1		1					2	3	12	1	12	0	0	0	12	100	2				1		1	3	3	1	2	1	2	1	2	1	1	2	1	1	1	1
3	1	14	1	1	62	1	1	5	1		3		1					2	3	3	1	12	0	0	0	12	100	2				1		3	3	3	3	1	2	2	1	3	2	1					1
3	2	29	2	1	59	2	1	2	1		1		2					2	3	4	1	0.75	0	0	0	0.75	100	1	3	4	5	2	6	1	1	1	1	1	2	2	1	3	3	1					1
2	1	1	1	6	50	1	1	5	3	2	4		1	1				3	4	6	2	7	0	0	0	7	83	2				1		1	1	1	1	1	2	2	1	3	3	1	1			1	1
6	3	34	1	3	57	1	1	4	1		2		1					2	3	5	1	18	0	0	0	18	100	2				1		1	1	1	1	1	2	2	1	2	3	1					1
6	3	44	2	12	39	1	1	4	3	5	3	3	1					2	3	12	1	0.3	0	4	4	0.5	100	2				1		3	3	3	3	1	2	2	1	3	2	1					1
6	1	11	2	6	20	2	2	4	1		1	4	1	1				2	3	8	1	4	0	0	0	4	100	2				1		2	2	2	2	1	2	2	1	2	3	1					1
2	1	1	2	12	37	2	1	4	1		1		1					1	2	12	1	6	0	0	0	6	100	2				1		2	2	2	2	2	2	2	1	1	1	1					1
2	1	1	2	12	52	2	1	2	1		1		1	1				3	1	12	1	0.25	0	0	0	0.25	83	1	1	9	4	1		3	3	1	1	1	1	3	1	1	2	1		2			1
1	2	21	2	0.03	34	1	1	5	2	5	6		1	1				2	3	3	1	60	0	2	2	60	25	1	1	4	4	2	1	3	2	1	2	1	3	3	1	2	2	1					1
1	1	9	2	8	62	2	1	2	1		1		1	1				2	1	8	1	60	30	0	30	61	83	2				1		1	1	1	1	1	2	2	1	3	2	1		3			1
1	2	32	2	9	53	2	1	4	1		1		1	1				1	2	9	1	0.25	7	0	7	0.5	100	1				2	1	3	2	1	1	3	3	3	1	2	2	1					1
1	2	18	2	12	68	1	1	4	1		2		1	1				2	1	12	1	6	2	0	2	6	100	2				2	2	2	2	1	1	1	3	3	1	1	3	1					1
1	2	30	2	12	50	1	1	5	3	3	5		1		1			3	4	12	1	48	14	0	14	48.5	100	2				2	1	2	2	1	2	1	2	2	1	1	2	1					1
2	1	1	2	12	52	2	1	4	3	4	3		1					2	1	12	1	60	0	3	3	60	100	2				1		1	1	1	1	1	1	2	1	1	2	1					1
2	1	9	2	5	38	1	1	4	3	3	5		1	1				1	1	5	1	12	0	24	24	13	100	1	2	1	6	1		3	2	1	1	1	3	3	1	3	2	1					1
2	1	9	2	10	24	1	2	4	1		1		1					1	2	10	1	3	0	14	14	3.5	100	2				1		2	2	2	2	1	3	3	3	3	2	1					1
8	3	38	2	20	51	1	1	3	1		1		1	1				2	3	20	1	1.5	0	0	0	1.5	100	1	8	4	9	1		1	2	1	2	2	3	3	1	3	3	1					1
8	3	38	2	7	35	1	1	4	3	7	2			1		1		1	2	7	1	12	0	0	0	12	100	1	8	15	30	1		1	1	1	1	1	2	2	1	3	2	1			1		1
8	3	34	2	9	42	1	1	4	3	5	3		1					2	2	8	1	1	0	0	0	1	100	2				1		3	3	3	3	1	2	2	1	3	2	1					1
8	3	34	2	12	39	2	1	4	1		1		1					1	2	24	1	24	24	0	24	25	100	1	8	1	7	2	1	2	2	1	2	1	3	3	1	3	3	1					1
8	3	39	2	12	74	1	1	3	1		1		1					2	3	12	1	24	0	0	0	24	100	2				1		2	2	2	2	1	3	3	1	3	3	1					1
8	3	38	1	3	75	2	1	2	1		1		1					1	3	6	1	6	0	0	0	6	100	2				1		3	3	3	3	1	2	2	1	3	3	1					1
7	3	42	2	10	60	1	1	2	3	9	1		1					1	2	10	1	12	0	0	0	12	100	2				1		1	1	2	2	1	2	2	1			1					1
7	3	35	2	12	40	1	1	5	3	7	6		1					2	3	12	1	5	0	0	0	5	100	2				1		3	3	3	3	1	3	3	1	3	2	1					1
7	3	35	1	6	3	4	2	5	2	5	7		1					2	3	6	1	6	0	0	0	6	100	2				1		2	2	2	2	1	2	2	1	3	3	1					1
7	3	35	2	12	69	1	1	5	1		1		1					1	2	12	1	6	0	0	0	6	100	2				1		1	3	3	3	1	2	2	1	3	3	1					1
7	3	35	1	6	44	1	1	4	2	5	4		1					1	2	6	1	8	0	0	0	8	100	2				1		3	3	3	3	1	2	2	1	3	2	1					1
7	3	42	1	0.03	31	1	1	5	3	4	6	7	1					1	2	6	1	5	0	0	0	5	100	2				1		3	3	1	1	1	2	2	1	3	3	1					1
7	3	45	1	1	50	1	1	4	2	7	2		1					2	3	6	1	8	0	0	0	8	100	2				1		1	1	1	1	1	2	2	1	3	3	1					1
7	3	42	1	6	35	1	1	2	2	5	1		1					1	2	6	1	5	0	0	0	5	100	2				1		2	2	2	2	1	2	2	1	3	3	1					1
7	3	41	2	8	47	1	1	2	3	6	3		1					1	2	12	1	6	0	0	0	6	100	2				1		1	1	3	3	1	2	2	1	3	2	1					1
7	3	35	1	6	17	2	2	2	1		1		1					1	2	6	1	6	0	0	0	6	100	2				1		1	1	1	1	1	2	2	1	3	2	1					1
8	3	40	2	7	20	1	2	5	1	5	2		1					2	3	9	1	5	0	0	0	5	100	2				1		1	1	1	1	1	2	2	1	3	3	1					1
8	3	44	2	10	54	1	1	4	3	8	2	3		1				1	2	12	1	8	0	0	0	8	100	2				2		1	1	1	1	1	2	2	1	3	3	1					1
8	3	38	1	6	64	2	1	4	2	7	2		1					1	2	6	1	60	0	0	0	60	100	2				1		3	3	3	3	1	3	3	1	3	3	1					1
1	2	29	2	12	18	1	2	5	1		1		1					3	4	12	1	12	0	0	0	12	100	2				2	1	1	1	1	1	1	2	2	1	3	2	1	1			1	1
2	3	41	2	12	18	1	2	5	1		1		1					3	4	12	1	24	0	0	0	24	100	2				2	7	1	1	1	1	1	2	2	1	3	3	1					1
1	1	4	1	6	39	1	1	4	3	5	3		1	1				1	2	6	1	6	0	0	0	6	100	2				2	1	2	2	2	2	1	2	2	1	3	3	1					1
2	3	1	2	18	31	2	1	5	3	5	1	4	1					2	2	18	1	1	90	0	90	4	100	1	2	1	3	2		1	1	1	1	1	2	2	1	3	2	1					1
2	1	1	2	12	37	1	1	4	3	7	4		1					2	3	12	1	6	0	0	0	6	100	2				1		3	3	3	3	1	2	2	1	3	3	1					1
2	1	9	2	12	65	1	1	3	2	5	4		1					3	4	12	1	2	0	0	0	2	100	2				1		1	1	2	2	1	1	2	2	3	3	1				1	1
2	1	1	2	12	41	1	1	4	3	5	7		1					3	4	12	1	5	0	0	0	5	100	2				1		1	1	3	3	1	2	2	1	3	3	1					1
2	1	3	1	6	49	1	1	6	3	1	7	7	1					1	2	6	1	6	0	0	0	6	100	2				1		1	1	1	1	1	2	2	1	3	3	1			1	1	1
1	1	4	1	6	50	2	1	5	1		1		1					3	4	6	1	6	0	0	0	6	100	2				2	6	1	2	3	1	1	2	2	1	3	3	1					1
1	1	1	1	6	78	1	1	6	1		4		1	1				3	4	6	1	12	0	0	0	12	100	2				1		1	1	1	1	1	2	2	1	2	3	1					1
2	1	1	2	12	52	1	1	3	3	7	3		1					2	1	12	1	18	0	0	0	18	83	2				1		3	3	2	1	1	3	3	1	3	2	1					1
8	3	38	2	12	51	1	1	2	3	9		1	1					2	3	12	1	1	0	0	0	1	100	1	8	1	5	2		1		1		1	2	2	1	3	3	1	1		1		1
8	3	38	2	3	68	1	1	2	1	6	1		1					1	3	12	1	2	0	0	0	2	100	2				1		2	2	2	2	1	2	2	1	3	3	1					1
8	3	34	2	24	55	1	1	4	3	7	3				1			1	2	24	1	36	3	0	3	36	100	1	8	1	14	2	1	1	1	1	1	3	2	2	1		2	1	1		1	1	1
3	1	11	1	6	82	2	3	2	1		1		1					2	3	6	1	12	3285	0	3285	120	100	2				1		3	3	3	3			1				1				1	1
3	1	4	4	0.03	47	1	1	5	2	3	5	7	1					2	3	6	1	24	50	0	50	25.75	100	2				1		1	2	1	1	1	2	2	1	3	3	1	1		1	1	1
3	1	10	2	23	39	1	1	3	2	7	2			1	1			2	3	23	1	3	3	0	3	3	100	2				1		1	2	1	1	1	2	2	1	3	2	1	1			1	1
3	1	12	1	6	35	1	2	5	3	3	1		1					1	1	6	1	1	4	0	4	1	100	2				1		3	3	3	3	1	2	2	1	3	3	1					1
3	3	44	2	12	69	2	4	4	1		1		1					2	3	12	1	2	240	35	275	10	100	2				1		1	1	1	1	1	2	2	1	3	3	1	1			1	1
5	21	29	1	1	31	2	1	4	1		1	3	1					2	1	6	1	12	9	0	9	12.25	83	2				1		1	2	1	2	1	2	2	1	2	2	1					1
2	1	7	2	12	45	1	1	4	3	3	5		1					2	1	12	1	18	0	0	0	18	50	2				1		3	3	1	1	3	3	3	1	3	2	1					1
2	1	1	2	12	26	1	2	5	3	3	4		1					2	1	12	1	4.5	0	0	0	4.5	42	2				1		3	3	1	2	1	2	2	1	2	2	1					1
2	1	9	2	12	43	1	1	3	2	5	6		1					1	2	12	1	12	0	0	0	12	75	2				1		2	2	1	1	1	2	2	1	2	2	1					1
2	1	1	2	16	38	1	1	1	2	5	4		1					2	1	16	1	1	0	0	0	1	100	1	2	1	15	1		2	2	1	2	1	2	2	1	2	2	1					1
2	1	1	2	8	59	2	1	3	1		1		1					2	1	8	1	5	30	30	60	7	83	2				1		2	2	1	1	3	2	2	1	2	2	1					1
2	1	16	2	9	46	2	2	4	2	5	2		1					2	1	9	1	2	0	23	23	2.75	100	2				1		3	3	1	1	5	5	5	5	5	2	1		1			1
2	1	1	1	6	23	2	2	5	1		1		1					2	1	6	1	6	1	0	1	6	100	2				1		1	1	1	1	1	2	2	1	2	2	1					1
4	2	32	1	4	31	1	1	4	3	7	3		1					2	1	6	1	3	0	0	0	3	83	2				1		3	3	3	1	1	3	3	1	3	2	1					1
4	2	24	1	3	33	1	1	5	3	1	7	7	1	1				3	4	6	1	5	0	0	0	5	66	2				2	6	1	1	1	1	1	2	2	1	3	3	1					1
4	1	1	2	9	59	2	1	3	1		1		1					2	3	9	1	5	0	0	0	5	100	2				2	6	1	1	1	1	1	2	2	1	3	3	1					1
4	2	19	1	1	28	1	2	4	3	5	7		1	1				2	1	6	1	6	0	1	1	6	100	2				1		3	3	2	1	1	2	2	1	3	2	1					1
4	2	32	1	2	33	1	1	5	3	0	5		1					2	3	6	1	12	0	0	0	12	83	2				1		2	2	1	1	1	2	2	1	2	2	1					1
4	2	26	1	6	53	1	1	2	3	9	1		1			1		1	1	6	1	12	0	0	0	12	92	2				1		3	3	1	1	1	2	2	1	3	3	1					1
5	2	29	1	0.03	49	1	1	4	3	8	4		1					2	1	6	1	10	79	0	79	12.5	100	2				1		3	3	1	1	1	3	3	1	2	2	1					1
5	2	29	1	6	19	1	2	4	3	3	3		1					2	1	6	1	1	0	3	3	2	100	2				1		1	1	1	2	1	2	2	1	3	2	1					1
1	1	16	1	6	21	2	2	5	3	7	2		1					2	3	6	1	40	0	0	0	40	83	2				2	7	1	2	1	1	3	3	3	1	3	2	1					1
1	1	1	1	6	25	1	2	5	1		1		1					1	2	6	1	3	0	1	1	3	100	2				1		2	2	1	1	1	2	2	1	2	2	1					1
1	1	1	2	12	53	1	1	5	3	2	7			1				2	3	12	1	12	20	0	20	12.75	100	2				1		1	1	1	1	1	2	2	1	3	3	1	1		1		1
1	1	1	2	18	33	1	2	3	3	9	1				1			3	4	18	1	8	2	0	2	8	100	2				2	1	3	3	3	3	1	2	2	1	3	3	1					1
2	3	42	2	21	31	1	2	5	2	5	7						1	2	3	21	1	60	0	0	0	60	100	1	2	1	14	2	7	0	0	0	0	1	3	3	1	3	3	1					1
2	2	21	1	6	68	2	1	5	1		5		1					2	3	6	1	10	0	0	0	10	100	2				2	7	1	1	1	3	1	2	2	1	2	2	1				1	1
2	1	11	1	6	30	2	2	3	3	4	3		1					2	3	6	1	5	0	0	0	5	100	2				2	7	1	1	1	3	1	2	2	1	2	2	1	1			1	1
2	1	4	2	12	57	2	3	2	1		1		1					2	3	12	1	5	0	0	0	5	100	2				2	5	1	1	1	3	1	2	2	1	2	2	1				1	1
1	1	4	2	12	76	1	3	2	1		4		1					1	2	12	1	600	0	1	1	600	100	2				2	7	1	1	1	3	1	2	2	1	2	2	1					1
1	1	1	2	12	31	1	1	3	3	0	3			1				2	3	12	1	2.5	0	0	0	2.5	100	2				1		1	1	1	3	1	2	2	1	3	2	1	1			1	1
2	1	6	1	6	28	2	1	4	1		1		1					2	1	6	1	8	0	0	0	8	100	2				1		2	2	1	1	3	2	2	1	2	2	1					1
2	3	34	2	12	50	1	1	3	2	7	5		1	1				3	4	12	1	12	0	2	2	12	100	2				2	1	3	3	1	2	3	3	3	1	3	2	1					1
2	1	1	2	9	42	1	1	4	3	5	4		1					3	4	9	1	5	0	65	65	7	100	2				1		3	2	1	1	1	3	3	1	3	2	1					1
3	1	16	2	12	71	1	1	4	1		1			1				2	3	12	1	12	0	0	0	12	100	1	3	5	5	1		3	3	3	3	1	2	2	3	3	3	1					1
2	1	1	2	20	70	2	1	3	1		1		1	1				2	3	20	1	12	0	18	18	12.5	100	2	2	4	4	1		1	2	1	1	1	2	2	1	3	2	1					1
2	2	4	1	6	42	2	1	4	1		1		1					2	1	6	1	7	0	27	27	7.75	100	2				2	1	1	2	1	1	1	3	3	1	3	2	1					1
2	2	20	2	12	19	1	2	4	2	7	5		1	1				2	1	12	1	4	0	0	0	4	100	2				2	1	3	1	1	1	3	3	3	1	1	2	1					1
2	1	11	2	12	57	1	1	5	2	5	7		1					3	4	12	1	4	0	0	0	4	100	2				2	1	3	2	1	2	1	2	2	1	1	2	1		1			1
2	1	1	2	9	38	1	1	4	3	4	3		1	1				2	3	9	1	10	0	7	7	10.25	42	2				2	2	2	2	1	1	1	2	2	1	2	2	1					1
1	3	38	2	18	39	1	2	5	3	4	6		1		1			1	2	18	2	48	0	0	0	48	50	1	2	14	5	2	2	3	3	1	3	1	3	3	1	3	2	1	1				1
2	1	1	2	9	43	2	1	3	3	8	1		1					2	1	9	1	48	0	0	0	48	100	2				1		1	1	1	1	1	2	2	1	2	2	1					1
2	1	9	2	9	49	2	1	1	2	4	2		1					1	1	9	1	48	0	0	0	48	100	2				1		3	3	3	3	3	2	2	3	3	3	1					1
2	2	32	1	6	57	1	1	2	3	9	2			1				2	1	6	1	10	0	0	0	10	100	2				2	1	2	1	1	1	3	2	2	1	3	2	1					1
1	2	22	2	22	28	2	1	4	1		1		1				1	1	3	22	1	12	0	0	0	12	92	2				2	1	2	2	2	1	1	2	2	1	2	2	1					1
2	1	7	2	12	50	1	1	2	3	9	3		1					1	2	12	1	0.25	0	0	0	0.25	66	2				2		3	3	3	1	1	2	2	1	1	2	1					1
2	1	1	1	6	34	2	1	3	1		2		1					1	8	6	1	12	0	0	0	12	100	2				1		3	3	3	3	2	2	2	3	3	3	1					1
2	1	9	2	18	34	1	1	4	3	8	2		1	1				2	1	18	1	12	30	0	30	13	100	2				1		2	2	1	1	1	2	2	2	1	2	1	1				1
1	2	29	2	12	35	2	1	1	1		1	1	1	1				3	4	12	1	24	0	0	0	24	100	1	5	1	1	2	1	3	3	3	3	1	2	3	1	3	2	1					1
2	3	44	2	24	65	1	2	5	3	2	2		1					3	4	24	1	12	0	11	11	12.5	100	2				2	6	3	1	1	3	1	2	2	1	3	2	1	1				1
2	1	1	2	12	48	1	1	4	3	8	5			1				2	1	12	1	48	0	4	4	48	100	2				1		3	1	1	3	1	2	2	1	2	2	1					1
1	1	12	2	12	35	1	2	3	3	8	2		1					2	1	12	1	24	0	0	0	24	100	1	2	3	28	2	5	3	3	3	3	1	2	2	1	3	3	1					1
2	1	17	2	12	59	1	1	1			1		1	1				2	3	12	1	12	0	0	0	12	100	1	2	4	60	1		3	3	3	3	1	2	2	1	2	2	1					1
2	1	17	2	12	46	1	1	5	3	2	4		1					2	1	12	1	1	0	0	0	1	100	2				1		1	1	1	1	1	2	2	1	2	2	1					1
2	1	16	2	12	35	1	1	4	2	4	5		1					3	4	12	1	48	0	5	5	48	100	2				1		3	3	1	3	3	3	3	2	3	3	1					1
2	1	1	2	12	64	2	4	2	2	8	1		1					2	1	12	1	2	9	0	9	2	100	2				1		1	1	1	1	1	2	2	1	3	3	1					1
1	1	1	1	6	16	2	2	4	1		1		1					1	2	6	1	6	11	0	11	6	100	2				1		1	1	1	1	1	2	2	1	3	3	1					1
3	1	27	2	12	47	1	1	1	3	8	2		1	1				2	1	12	1	12	10	0	10	12	100	1	3	13	3	1		3	3	3	3	1	3	3	1	3	3	1					1
3	1	30	2	12	44	1	1	5	3	2	3		1	1				2	3	12	1	6	27	0	27	7	100	2				2	7	1	1	1	3	1	2	2	1	2	3	1					1
3	1	20	2	12	25	2	1	4	1		1		1					2	1	12	1	12	16	0	16	12.5	100	2				1		3	3	3	3	1	2	2	1	3	3	1					1
3	1	27	2	12	50	2	1	2	1		2	2	1	1				1	2	12	1	12	35	0	35	13	100	2				1		3	3	3	3	1	2	2	3	3	3	1					1
3	1	14	2	12	66	2	3	4	1		1		1					2	1	12	1	0.5	42	0	42	2	100	2				1		3	3	3	3	1	2	2	1	3	3	1					1
3	1	14	2	12	24	2	2	4	1		1		1					2	3	12	1	18	49	0	49	19.5	100	2				1		1	1	1	1	1	2	2	1	3	3	1	1	2	3	1	1
2	1	9	2	12	79	1	1	1	1		1		1					2	3	12	1	6	0	2	2	6	100	1	2	4	5	2	6	3	3	3	3	1	2	2	3	3	3	1					1
4	2	30	2	1	50	2	4	1	1	9	1		2					2	3	12	1	3	0	0	0	3	50	2				1		3	3	3	3	1	2	2	3	3	3	1					2
4	2	30	2	6	61	1	1	3	3	7	3	3	1					2	3	6	1	6	0	0	0	6	50	2				1		3	3	3	3	1	2	2	3	3	3	1					1
4	2	30	2	0	80	2	3	1	1		1			1	1	1		1	2	0	1	48	0	0	0	48	16	2				1		3	3	3	3	3	3	3	3	3	3	1					3
3	1	11	2	24	21	2	2	4	1		1		1					2	3	24	1	12	0	0	0	12	66	2				1		1	1	3	3	1			1	2		1					1
1	1	1	2	12	38	1	1	3	2	8	4		1	1				2	1	12	1	4	0	2	0	6	66	2				1		3	3	3	3	1	3	3	1	3	2	1					1
2	1	1	2	1	39	1	1	3	3	8	4		1					2	3	1	1	6	0	0	0	6	8					1		3	3	3	3	3	3	3	3	3	3	1					1
1	1	11	2	4	30	1	1	4	3	5	2		1					1	2	4	1	7	0	0	0	7	25	2				2	7	1	1	1	1	1	2	2	1	3	3	1					2
2	1	11	2	12	17	2	2	3	1		1		1					1	2	12	1	18	0	0	0	18	50	2				1		1	1	1	1	3	3	3	3	3	3	1					3
2	2	30	2	12	59	1	1	3	1		2		1					2	3	12	1	5	0	0	0	5	100	2				2	7	3	3	3	3	1	3	3	1	3	2	1				1	1
2	1	10	2	12	50	1	1	4	3	4	4		1					2	2	12	1	6	0	0	0	6	100	2				2	6	3	3	3	3	1			1		2	1				1	1
2	1	1	2	24	68	2	1	1	1		1		1					1	2	24	1	6	0	0	0	6	100	2				1		1	1	1	1	1	3	3	1	3	3	1				1	1
2	1	6	1	8	15	2	2	4	1		1		1					2	1	8	1	3	0	0	0	3	100	2				2	6	3	3	3	3	1	2	2	1	3	3	1					2
1	3	37	2	15	26	1	1	4	3	4	3		1	1				1	1	15	1	36	4	0	4	36	100	2				2	7	1	2	2	1	1	2	2	1	2	2	1	1				3
1	1	1	1	6	30	2	2	4	1		1		1					3	4	6	1	6	0	0	0	6	100	2				1		3	3	3	3	1	2	2	1	2	2	1					1
1	1	13	2	12	36	1	1	4	3	2	3		1	1				2	1	12	1	5	0	0	0	5	100	2				2		1	1	1	1	1	2	2	1	3	3	1				1	1
1	1	12	1	6	58	1	1	3	1		1		1					2	1	6	1	1.5	0	0	0	1.5	100	2				2	1	3	3	3	3	1	2	2	1	2	1	1					1
1	3	44	2	12	18	1	2	5	1		1		1	1				1	2	12	1	48	0	1	1	48	100	2				2	1	3	3	3	3	1	2	2	1	2	3	1					1
1	1	1	1	6	65	2	1	2	1		1		1					1	2	6	1	36	0	0	0	36	100	2				1		3	3	3	3	1	3	3	3	3	3	1					1
1	3	44	2	12	21	1	2	4	1		1		1					2	3	12	1	0.5	0	0	0	0.5	100	2				2	7	2	2	1	1	1	2	2	1	2	2	1					1
1	1	1	2	12	23	1	2	5	3	4	3		1					2	1	12	1	3	0	0	0	3	100	2				1		2	2	3	3	1	2	2	3	3	3	1					2
1	1	6	1	6	46	1	1	4	2	7	3		1					1	2	6	1	3	0	0	0	3	100	2				2	7	3	3	3	3	1	3	3	1	3	2	1					1
1	1	11	2	12	29	1	2	5	3	3	4		1					2	3	12	1	6	0	0	0	6	83	2				2	7	1	2	3	3	1	2	2	1	2	2	1					1
1	1	44	2	12	36	1	1	4	3	4	3		1	1				2	3	12	1	96	0	4	4	96	100	2				2	1	3	3	3	3	1	2	2	1	2	2						1
1	1	9	2	24	29	1	1	4	3	2	3		1	1				1	2	24	1	5	0	0	0	5	100	2				1		2	2	3	3	1	2	2	1	3	3	1		2			1
1	3	35	1	6	28	1	1	2	3	9	3			1				2	3	6	1	7	0	1	1	7	100	2				2	7	1	1	3	3	1	3	3	1	2	2	1					2
1	1	9	2	17	26	1	1	2	1		1		1					3	4	17	1	2	0	2	2	2	100	2				1		1	1	3	3	1	2	2	1	2	2	1					1
2	1	15	1	12	48	1	1	4	3	4	3		1					2	1	12	1	6	0	2	2	6	92	2				2	1	1	1	3	3	1	2	2	1	2	1	1					1
2	1	12	2	12	64	1	1	5	1		1		1					3	4	12	1	4	0	0	0	4	100	2				1		1	1	3	3	1	2	2	3	3	3	1					1
1	2	12	1	6	21	1	5	1			1		1	1				2	3	6	2	3	0	0	0	3	100	1				2	6	1	3	3	3	1	2	2	1	2	1	1					1
1	1	1	1	6	50	1	1	3	2	4	2		1					1	2	6	1	5	0	0	0	5	100	2				1		1	1	3	3	1	2	2	1	2	1	1					1
1	2	26	1	6	28	1	1	4	3	2	4	5	1					1	2	6	1	2	0	0	0	2	100	2				2	1	1	1	1	1	1	2	2	1	2	2	1					1
1	3	45	2	12	58	2	3	2	1		1		1			1		3	4	12	1	12	0	0	0	12	100	2				2	6	3	3	3	3	1	2	2	1	2	2	1	1				1
1	1	9	1	6	36	1	1	4	2	4	3		1					2	1	6	1	24	0	0	0	24	100	2				1		3	3	3	3	1	2	2	3	3	3	1					1
1	1	9	1	6	44	2	1	3	2	6	2		1					2	3	6	1	2	0	0	0	2	100	1				1		3	3	3	3	1	2	2	1	3	3	1					1
1	1	9	2	12	26	1	1	4	3	8	2		1					1	2	12	1	6	0	0	0	6	100	2				1		3	3	3	3	1	2	2	1	2	2	1					1
1	1	2	1	6	75	1	1	1	1		1		1					2	3	6	1	12	0	0	0	12	100	2				2	6	3	3	3	3	1	2	2	1	2	2	1					1
1	1	1	1	6	24	2	2	4	3	4	4		1					2	3	6	1	0	0	0	0	0	100	2				1		3	3	3	3	1	2	2	3	3	3	1					1
1	1	6	1	6	42	2	1	5	2	9	2		1					2	3	6	1	8	0	0	0	8	100	2				2	7	3	3	3	3	1	2	2	1	3	3	1					1
1	1	1	2	12	46	1	1	4	3	9	2		1			1		1	2	12	1	5	0	0	0	5	100	2				1		3	3	3	3	1	2	2	1	2	3	1					1
1	1	2	1	6	28	2	2	5	3	3	3		1					1	2	6	1	12	0	0	0	12	100	2				2	7	1	1	1	1	1	2	2	1	3	3	1	1				1
2	1	4	2	12	59	1	1	4	1		1		1					1	2	12	1	6	0	0	0	6	100	2				2		1	1	2	2	1	2	2	1	3	2	1	1				1
1	2	25	1	6	47	1	1	6	3	2	7		1					1	2	6	1	12	0	0	0	12	100	2				1		1	1	1	1	1	2	2	1	2	2	1					1
1	1	10	2	12	33	2	1	4	1		1		1	1		1		3	4	12	1	6	0	0	0	6	100	2				2	6	1	1	1	2	1	2	2	1	2	2	1					1
1	1	7	1	6	35	2	1	4	3	5	2		1					2	3	6	1	12	0	0	0	12	83	2				1		1	1	2	2	1	2	2	1	2	2	1	1				1
1	1	1	2	12	60	1	4	1			1		1					2	3	12	1	12	0	6	6	12	92	2				1		1	1	2	2	1	2	2	1	2	2	1					1
1	1	1	2	12	34	1	1	4	3	5	4		1					2	1	12	1	6	0	1	1	6	100	2				1		3	3	3	3	1	2	2	1	2	2	1					1
1	1	1	1	6	30	2	1	4	3	0	3		1					2	3	6	2	12	0	0	0	12	100	2				1		3	3	3	3	1	2	2	1	3	2	1					1
1	1	1	2	12	17	1	2	1			1		1					3	4	12	2	6	0	6	6	6	100	2				1		1	1	1	1	1	1	2	2	1	3	2	1				1
1	1	10	2	12	54	1	1	4	1		2		1					3	4	12	1	8	0	0	0	8	100	2				2		1	1	3	3	1	2	2	1	3	2	1					1
1	1	1	2	12	34	1	1	5	2	7	4		1					1	2	12	1	6	0	0	0	6	100	2				1		3	3	3	3	1	2	2	1	3	2	1				1	1
1	1	1	1	6	42	2	1	5	3	9	2		1					2	3	6	2	36	0	0	0	36	100	2				1		3	3	3	3	1	2	2	3	3	3	1				1	1
1	1	6	2	12	21	1	2	5	3	4	2		1					3	4	12	1	2	0	0	0	2	66	2				2	7	1	1	3	1	1	2	2	1	3	3	1				1	1
1	1	11	2	12	58	1	1	5	1		2		1	1				1	2	12	1	36	0	0	0	36	75	2				2	6	1	1	1	1	1	2	2	1	3	3	1	1			1	1
1	1	11	2	12	70	1	1	5	2	7	3		1					3	4	12	1	12	0	0	0	12	100	2				2	6	1	1	1	1	3	1	2	2	1	3	3	1				1
1	1	9	2	12	40	1	1	5	3	9	2		1			1		2	3	12	1	12	0	0	0	12	100	2				1		3	3	3	3	1	3	3	3	3	3	1					1
1	1	15	2	12	45	1	2	2	3	9	2		1					2	2	12	1	6	0	0	0	6	100	2				1		3	3	3	3	1	3	3	3	3	3	1					1
1	1	16	2	12	23	1	2	3	1		1		1					2	5	12	1	6	0	0	0	6	100	2				2	1	3	3	3	3	1	2	2	3	3	3	1					1
1	1	16	2	12	28	2	2	5	1		1		1	1				1	5	12	1	6	0	0	0	6	100	2				2	1	3	3	3	3	1	2	2	1	3	3	1	1			1	1
1	1	14	2	12	41	1	1	5	3	5	3		1					3	4	12	1	8	0	0	0	8	75	2				2	6	1	1	3	3	1	2	2	3	3	3	1					1
1	1	1	1	6	63	1	1	3	1		1		1					3	4	6	1	8	0	0	0	8	66	2				1		1	3	3	3	1	2	2	1	3	3	1					1
1	1	1	2	12	52	1	1	4	2	3	6		1					3	4	12	2	72	0	0	0	72	100	2				1		1	1	1	1	1	2	2	1	3	3	1					1
1	1	14	2	12	42	1	1	5	3	2	7		1					1	2	12	1	12	0	0	0	100	100	2				2	6	1	1	1	1	1	2	2	1	3	3	1				1	1
1	3	45	1	6	35	1	1	6	3	3	5		1	1				1	2	6	1	12	0	0	0	12	100	2				2	7	1	1	1	1	1	2	2	1	2	3	1					1
1	1	9	2	12	64	2	3	2	1		1		1					1	2	12	1	24	0	7	7	24.25	100	2				1		3	3	3	3	1	2	2	3	1	2	1	1				1
1	1	1	1	6	19	2	2	4	1		1		1					3	4	6	2	12	0	5	5	12	83	2				1		1	1	1	1	1	2	2	1	3	3	1					1
1	1	9	2	12	32	1	1	5	3	5	3		1	1				1	2	12	1	36	0	0	0	36	100	2				1		1	1	2	2	1	2	2	1	3	3	1	1				1
1	2	32	1	6	22	1	2	5	2	6	3		1					3	4	6	1	24	0	1	1	24	100	2				1		2	2	2	2	1	2	3	2	2	1				1	1	3
1	1	7	2	10	61	2	1	3	1		1		1					3	4	10	2	84	0	1	1	84	92	2				1		1	1	2	2	1	2	3	2	1	1	1		1	1		2
1	2	21	2	12	19	1	2	5	1		1		1					1	2	12	1	12	0	2	2	12	75	2				2	1	1	1	1	1	1	1	1	2	2	2	1		1		1	3
1	1	1	1	6	56	1	2	4	3	9	3		1					2	3	6	1	24	0	2	2	24	100	2				1		1	1	2	2	1	1	1	2	2	2		1		1	1	2
1	3	44	2	12	33	1	1	6	3	1	7		1	1				2	4	12	1	6	0	0	0	6	75	2				2	6	1	1	1	1	1	2	2	1	3	3	1					1
1	1	1	1	4	50	1	1	5	3	5	2		1					2	3	4	1	2	0	0	0	2	100	2				1		3	3	3	1	1	2	2	1	2	3	1					1
1	1	11	1	6	68	1	1	4	1		1		1					2	1	6	1	12	0	1	1	12	100	2				2	7	1	1	1	1	1	2	2	1	3	3	1					1
1	1	1	2	9	34	1	1	4	3	9	2		1					2	3	9	1	12	0	4	4	12	83	2				1		1	1	1	1	1	2	2	1	3	3	1					1
1	3	44	2	12	34	2	1	4	1		1		1			1		2	1	12	1	36	0	0	0	36	83	2				2	7	1	1	1	1	1	2	2	1	3	3	1					1
1	1	16	1	6	78	1	1	1	1		1		1					3	4	6	2	5	0	0	0	5	100	2				2	6	3	3	3	3	1	1	1	1	1	1	1					1
1	2	29	2	12	32	2	2	4	3	9	2		1					1	2	12	1	24	0	0	0	24	100	2				2	7	3	3	3	3	1	2	2	1	3	2	1	1				1
1	3	44	2	12	39	2	1	4	1		1		1					1	2	12	1	36	0	0	0	36	83	2				2	7	1	1	1	1	1	2	2	1	3	2	1					1
1	2	19	1	6	22	2	2	4	1		1		1					2	1	6	1	48	0	3	3	48	83	2				2	6	1	1	1	1	1	2	2	1	3	3	1					1
1	1	1	2	12	26	2	2	4	3	7	3		1					1	1	12	1	9	0	0	0	9	100	2				1		2	2	2	2	1	3	3	3	3	3	1	1	1	1	1	1
1	2	29	2	12	31	1	1	5	3	5	3		1	1				1	2	12	1	8	0	1	1	8	92	2				2		1	1	1	1	1	2	2	1	2	2	1	1			1	1
1	1	1	1	6	59	2	1	2	1		1		1					2	3	6	1	3	0	21	21	1.75	100	2				1		1	1	1	1	1	2	2	3	3	3	1					1
1	1	9	2	12	45	1	1	4	2	9	2		1					2	3	12	1	12	0	21	21	12.75	100	2				1		1	1	1	1	3	3	3	3	3	3	1					1
1	1	25	1	6	39	2	1	2	1		1		1					2	3	6	1	12	0	0	0	12	100	2				2	1	3	3	3	3	1	1	1	2	2	2	1					1
1	1	7	2	12	50	2	1	1	1		1		1					3	4	12	1	72	0	6	6	72	100	2				1		1	1	2	2	1	2	2	1	2	2	1					1
1	1	7	1	6	39	2	1	3	3	4	2		1					3	4	6	1	36	0	0	0	36	100	2				1		1	1	3	3	1	1	2	2	1	1	1	1				1
1	1	7	1	6	60	2	3	2	1		1		1					3	4	6	1	8	0	3	3	8	100	2				1		1	1	1	1	1	2	1	1	2	2	1					1
2	2	25	2	12	28	1	2	5	3	3	3		1					2	1	12	1	12	0	1	1	12	66	2				1		1	1	1	1	1	2	2	1	3	3	1					1
1	1	6	1	6	51	2	1	3	1		1		1					2	5	6	1	12	0	0	0	12	66	2				2	6	1	1	2	2	1	2	2	1	2	2	1					1
2	1	1	2	24	39	1	1	5	3	2	5		1					2	1	24	1	36	0	0	0	36	100	2				1		1	1	1	1	1	2	2	1	2	2	1					1
2	1	4	2	12	53	1	1	5	2	5	6		1			1		2	1	12	1	5	0	0	0	5	83	2				2	7	1	1	1	1	1	2	2	1	3	2	1					1
2	1	9	1	6	45	1	1	5	3	2	4		1					2	1	6	1	12	0	0	0	12	100	2				1		1	1	1	1	1	2	2	1	3	3	1					1
2	3	44	2	12	50	2	1	4	1		1		1					2	1	12	1	12	0	46	46	13.5	100	2				2	7	1	1	1	1	1	2	2	1	3	3	1					1
1	3	39	1	6	47	1	1	4	2	6	3		1					2	3	6	2	6	0	0	0	6	100	1				2	6	3	3	3	3	1	2	2	1	3	3	1					1
1	2	30	1	6	68	1	1	3	1		1		1					2	3	6	1	24	0	9	9	24	100	2				2	7	3	3	3	3	1	2	2	1	3	3	1					1
1	1	1	2	12	42	1	1	5	3	8	3		1					3	4	12	1	18	0	0	0	18	100	2				1		3	3	3	31	2	2	1	1	1	1	1					1
1	1	10	2	12	38	1	1	5	3	1	6		1					2	3	12	1	3	1	0	1	3	100	1	11	4	4	1					1				1			1					1
1	1	11	2	12	76	2	1	1	1		1		1					3	4	12	1	18	0	0	0	18	100	2				2	6	1	1	1	1	1	2	2	1	3	3	1					1
1	2	18	2	12	50	1	1	5	2	5	4		1					1	2	12	1	6	0	6	6	6	100	2				2	7	1	2	1	2	1	2	2	1	3	2	1					1
1	3	35	1	6	27	2	2	4	1		1		1					2	3	6	1	12	0	7	7	12	100	2				2	7	1	1	1	1	1	2	2	1	3	2	1					1
1	1	1	1	6	54	1	1	2	3	5	2		1					3	4	6	1	12	0	3	3	12	100	1				1		2	2	2	2	1	2	2	1	3	3	1					1
1	1	16	2	12	54	2	1	5	1		1		1					1	2	12	1	24	0	0	0	24	100	2				2	7	1	1	1	2	1	2	2	1	2	3	1					1
1	2	25	1	6	68	2	1	1	1		1		1					1	2	6	1	12	0	0	0	12	100	2				1		1	1	2	2	1	2	2	1	3	3	1					1
2	1	3	1	6	44	2	1	4	1		1		1					2	3	6	1	6	0	0	0	6	100	2				1		1	1	1	1	1	2	2	1	3	3	1					1
1	2	25	2	12	41	1	1	3	3	0	4		1					2	1	12	1	8	0	0	0	8	100	2				1		3	3	3	3	1	2	2	1	3	3	1					1
1	1	12	2	12	50	1	1	4	2	5	3		1	1				2	1	12	1	24	0	6	6	24	100	2				2	1	1	1	1	1	1	1	2	2	3	3	1					1
1	1	14	1	6	47	1	1	4	3	9	3		1					1	2	6	1	12	0	0	0	12	100	2				2	7	2	2	2	2	1	1	2	2	3	3	1					1
1	1	11	2	12	38	1	1	4	2	8	3		1					1	2	12	1	72	0	0	0	72	100	2				2	1	2	2	2	2	1	2	2	1	2	2	1					1
1	1	11	1	6	27	2	1	4	1		1		1					1	2	6	2	6	0	4	4	6	83	2				2	1	1	3	1	3	1	2	2	1	3	3	1					1
1	1	11	1	6	25	2	2	4	1		1		1					2	1	6	1	1.5	0	0	0	1.5	100	2				2	1	1	3	1	3	1	3	3	1	2	2	1					1
1	1	1	1	6	40	2	1	5	3	4	4		1					2	8	6	1	6	0	0	0	6	100	2				1	1	3	3	3	3	1	2	2	1	3	1	1					1
1	1	1	1	6	52	2	1	4	2	7	2		1	1				2	3	6	1	12	0	2	2	12	83	2				1		3	3	3	3	1	2	2	1	3	2	1					1
1	2	25	1	6	51	1	1	2	2	7	2		1					2	1	6	1	36	0	0	0	36	83	2				1		1	1	3	3	1	2	2	1	3	1	1					1
1	2	18	2	12	70	1	1	1	1		1		1					1	2	12	1	12	0	0	0	12	75	2				2	1	3	3	3	3	1	2	2	1	2	3	1					1
1	1	1	2	24	46	1	1	3	2	8	4		1					1	2	24	1	12	0	0	0	12	100	2				1		1	1	1	3	1	2	2	1	3	2	1					1
1	1	16	2	12	24	1	1	4	3	4	2		1					2	3	12	1	5	0	1	1	5	100	2				2	6	3	3	3	3	1	3	3	1	2	2	1					1
1	3	42	2	12	41	1	1	5	3	8	4		1	1		1		2	1	12	1	5	0	0	0	5	100	2				2	1	1	1	2	3	1	2	2	1	2	2	1					1
1	2	25	2	12	34	1	1	5	3	2	4		1	1				2	1	12	1	2	0	0	0	2	100	2				2	1	1	1	1	3	1	2	2	1	3	2	1	1	2	2	1	1
1	1	1	1	6	22	2	2	4	1		1		1					1	2	6	1	48	0	1	1	48	100	2				1		1	3	1	3	1	3	3	1	3	2	1					1
1	1	1	2	12	36	1	1	5	3	3	4		1	1				3	4	12	1	5	0	80	80	7.5	100	2				1		1	3	1	3	1	3	3	1	3	2	1				1	1
1	1	11	1	6	30	2	2	2	2	4	3		1					2	1	6	1	8	0	1	1	8	100	2				2	1	1	3	1	3	1	2	2	1	3	2	1					1
1	1	25	2	12	59	1	1	5	1				1					2	3	12	1	1	0	1	1	1	92	2				1		3	3	3	3	1	2	2	1	3	2	1					1
1	1	1	1	6	56	1	1	5	3	3	2		1					1	2	6	1	5	0	0	0	5	100	2				1		1	1	3	3	1	3	3	1	3	2	1					1
1	2	21	2	12	66	1	3	4	1		1		1					1	2	12	1	12	0	0	0	12	100	2				2	1	3	3	3	3	1	3	3	1	3	2	1					1
1	1	10	1	6	39	1	1	5	3	3	4		1					1	2	6	1	2	0	3	3	2	100	2				2	1	3	3	1	3	1	2	2	1	3	2	1					1
1	1	25	2	12	17	1	2	4	1		1		1					2	1	12	1	3	0	0	0	3	92	2				2	7	1	3	1	3	1	2	2	1	2	2	1					1
1	1	9	2	12	20	1	2	4	1			1	1					2	1	12	1	6	0	0	0	6	92	2				1		3	3	3	3	1	2	2	1	2	3	1					1
1	2	18	2	12	28	2	1	4	3	4	3		1					1	2	12	1	6	0	1	1	6	100	2				2	7	3	3	1	3	1	3	3	1	2	2	1					1
1	2	22	2	12	25	1	2	4	1		1		1					2	3	12	1	18	0	1	1	18	100	2				2	1	3	3	1	3	1	2	2	1	3	3	1					1
1	1	1	1	6	66	2	1	5	1		1		1					2	1	6	1	3	0	0	0	3	100	2				1		3	1	1	3	1	2	2	1	3	3	1					1
1	1	1	1	6	46	2	1	4	3	4	3		1					2	1	6	1	36	0	0	0	36	100	2				1		1	3	3	1	1	3	3	1	2	3	1					1
1	1	9	2	22	65	1	3	5	1		1		1					2	1	22	1	12	0	0	0	12	100	2				1		3	1	1	3	1	3	3	1	2	3	1					1
1	1	1	1	6	46	1	2	5	3	8	3		1					2	1	6	1	18	0	20	20	18.5	100	2				1		3	3	3	3	1	3	3	1	2	3	1					1
1	1	7	2	12	49	1	1	6	3	2	5		1	1				2	1	12	1	5	0	0	0	5	100	2				1		1	1	3	3	1	2	2	1	3	3	1	1				1
1	1	15	2	21	61	1	1	4	1		1		1					1	2	21	1	12	0	0	0	12	100	2				2	1	1	1	3	3	1	2	2	3	1	3	1					1
1	1	7	2	12	34	2	1	5	3	8	2		1					2	3	12	1	24	0	24	24	25	100	2				1	1	1	2	3	3	1	2	2	1	3	3	1					1
1	1	9	2	12	34	1	1	5	3	7	3		1					1	2	12	1	12	0	3	3	12	83	2				1		1	2	1	3	1	2	2	1	3	2	1					1
1	3	45	2	12	26	1	2	4	3	8	3		1					2	1	12	1	12	0	16	16	12.5	83	2				2	1	1	1	3	3	1	2	2	1	3	3	1					1
1	2	31	1	6	34	1	1	5	3	1	7		1					3	4	6	1	12	0	1	1	12	100	2				2	1	3	1	1	3	1	2	2	1	2	2	1					1
1	2	30	2	12	23	1	2	5	3	4	5		1					1	2	12	1	6	0	0	0	6	83	2				2	1	3	1	1	3	1	2	2	1	3	2	1					1
1	1	16	2	12	61	1	3	4	1		2		1	1				2	1	12	1	12	0	0	0	12	75	2				2	1	1	3	1	3	1	2	2	1	2	2	1					1
1	1	7	1	6	41	1	1	6	3	2	4		1					3	4	6	1	6	0	12	12	6.5	100	2				1		1	3	1	3	1	2	2	1	2	2	1					1
1	1	9	2	12	21	2	2	3	1		1		1					2	1	12	1	6	0	21	21	6.75	83	2				1		1	1	1	1	1	2	2	1	3	2	1					1
1	1	11	2	12	18	1	2	5	1		1		1					3	4	12	1	24	0	3	3	24	100	2				2	1	3	3	3	3	1	2	2	1	3	3	1					1
3	3	35	1	6	48	2	1	2	1		1		1					2	3	6	1	12	0	0	0	12	100	2				2	6	1	1	1	1	1	2	2	1	3	2	1					1
3	3	34	2	12	43	2	1	3	3	7	3			1				2	3	12	1	120	0	0	0	120	100	2				2	6	3	3	3	3	1	2	2	1	3	3	1					1
3	1	1	2	12	32	1	1	3	3	9	2			1				2	3	12	1	120	135	0	135	124	100	2				2	6	3	3	3	3	1	2	2	1	2	2	1					2
1	2	22	2	12	43	2	1	4	3	5	4		1					1	2	12	1	48	0	1	1	48	66	2				2	1	2	2	1	1	1	2	2	1	2	2	1					1
1	3	34	1	6	53	1	1	5	3	2	5		1			1		2	1	6	1	12	0	0	0	12	100	2				2	6	3	3	1	2	3	3	3	1	3	2	1					1
1	1	1	2	12	20	1	2	4	1		1		1					2	1	12	1	5	0	0	0	5	100	2				1		3	3	3	3	1	2	2	1	3	2	1					1
1	1	1	2	12	57	2	1	3	1		1		1					2	3	12	1	12	0	1	1	12	92	2				1		3	3	3	3	1	2	2	1	2	3	1					1
1	2	18	2	12	53	2	1	3	3	5	2		1					2	3	12	1	6	0	0	0	6	100	2				1		3	3	1	2	1	2	2	1	3	2	1					1
1	1	9	2	12	52	1	1	3	3	5	3		1					3	4	12	1	12	0	1	1	12	100	2				1		2	2	1	1	3	3	3	1	3	2	1					1
1	1	11	2	12	39	1	1	4	3	7	3		1					2	3	12	1	8	0	10	10	8.3	50	2				2	1	1	1	2	1	1	3	3	1	2	2	1					1
1	3	35	1	6	34	2	1	4	1		1		1					1	2	6	1	6	0	49	49	7.5	100	2				2	7	3	3	3	3	1	2	2	1	2	2	1					1
1	1	11	1	6	28	1	2	4	3	5	2		1					2	1	6	1	12	0	60	60	14	100	2				2	6	3	3	3	3	1	2	2	1	2	2	1					1
1	1	11	2	12	55	2	1	3	1		1		1					3	4	12	1	24	0	3	3	24	100	2				2	1	3	3	3	3	1	2	2	1	3	3	1					1
1	1	7	2	12	84	2	1	1	1	1	1		1					2	3	12	1	9	0	0	0	9	100	2				2	6	3	3	3	3	1	2	2	1	3	3	1					1
1	1	1	1	6	42	2	1	6	3	1	7		1	1				2	1	6	1	12	0	0	0	12	100	2				1		1	1	1	1	1	2	2	1	3	2	1	1				1
1	2	28	2	12	25	1	2	5	3	5	4		1					2	3	12	1	12	0	2	2	12	92	2				2	7	1	1	1	1	1	2	2	1	3	2	1					1
1	1	1	2	10	50	1	1	3	1		1		1					2	1	10	1	6	0	4	4	6	100	2				1		3	3	1	1	3	3	3	1	3	2	1					1
1	3	35	2	12	36	1	1	4	3	8	3		1					1	3	12	1	12	0	0	0	12	100	2				2	7	4	4	4	4	1	2	2	1	3	3	1					1
1	2	29	2	12	31	1	1	4	2	6	2	2	1					2	3	12	1	24	0	0	0	24	100	2				2	1	3	3	3	3	1	2	2	1	3	2	1					1
1	3	42	2	12	40	1	1	4	3	0	4		1					2	3	12	1	24	0	0	0	24	100	2				2	7	1	1	3	3	1	2	2	1	3	2	1					1
1	1	9	2	12	38	2	1	3	1		1		1					2	3	12	1	12	0	0	0	12	83	2				1		3	3	3	3	1	2	2	1	2	1	1					1
1	1	1	2	12	55	2	1	2	1		1		1					2	1	12	1	6	0	4	4	6	100	2				1		2	1	2	1	1	3	3	1	3	2	1					1
1	1	21	1	6	59	1	1	3	1		1		1					3	4	6	1	6	0	1	1	6	100	2				2	1	2	2	1	1	1	3	3	1	2	2	1					1
1	2	18	1	6	38	1	1	4	3	5	4		1					2	3	6	1	36	0	2	2	36	100	2				2	7	1	1	2	1	1	2	2	1	2	2	1					1
1	1	32	2	12	53	2	1	5	3	2	4		1					2	1	12	1	12	0	6	6	12	83	2				1		2	2	1	1	1	2	2	1	3	2	1					1
1	1	10	2	12	38	1	1	3	4	3	3		1					2	1	12	1	6	0	0	0	6	100	2				2	1	2	2	1	1	3	3	3	1	3	2	1					1
1	1	1	2	12	70	1	1	3	1		1		1					3	2	12	1	6	0	0	0	6	92	2				1		3	3	2	1	1	2	2	1	2	2	1					1
1	1	11	1	6	23	2	2	4	3	7	3		1					2	1	7	1	12	0	27	27	13	66	2				2	7	3	3	1	2	3	3	3	1	3	2	1					1
1	2	23	2	12	34	2	1	4	3	7	3		1					3	4	12	1	48	0	35	35	49	100	2				2	7	2	2	1	2	1	2	2	1	3	2	1					1
1	1	9	2	12	28	1	1	5	3	3	3		1					2	1	12	1	84	0	0	0	84	100	2				1		2	2	1	1	1	2	2	1	2	2	1					1
1	1	7	2	7	34	1	1	4	3	4	3		1					2	1	7	1	1	0	1	1	1	66	2				1		3	3	1	1	1	2	2	1	2	2	1					1
1	1	4	1	6	29	2	1	2	3	9	2		1					3	4	6	1	5	0	1	1	5	100	2				2	7	1	1	1	1	1	2	2	1	3	2	1					1
1	1	1	1	6	20	2	2	4	1		1		1					2	1	6	1	6	0	3	3	6	100	2				1		2	2	1	1	1	2	2	1	2	2	1					1
1	1	1	2	6	32	1	1	6	3	2	7	7	1					2	1	6	1	1	0	0	0	6	42	2				1		2	2	1	1	1	2	2	1	3	2	1					1
1	1	9	2	1	50	1	2	1	3	9	1		1	1				2	1	2	1	36	0	0	0	36	16	2				1		1	2	2	1	1	2		1	2	2	1		1	1	1	2
1	1	1	2	8	52	1	1	3	1		1		1					3	4	8	1	12	0	0	0	12	66	2				1		3	3	3	3	1	2	2	1	3	2	1		1			1
1	1	1	2	11	60	1	1	1	2	9	1					1		2	3	11	1	25	0	0	0	25	92	2				1		3	3	3	3	1	2	2	3	3	3	1					1
1	1	1	2	1	37	1	2	1	1		1		1					2	3	1	2	48	0	0	0	48	8	2				1		3	3	3	3	1	2	2	3	3	3	1					1
3	1	4	2	6	34	1	1	4	2	8	5			1				2	3	6	1	120	2	0	2	120	100	1	3	15	6	1		3	3	3	3	3	3	3	3	3	3	1					1
3	1	11	2	16	32	1	1	2	3	6	1		1					1	2	16	1	12	0	0	0	12	66	2				1		2	2	2	2		2	3							2	1	1
2	2	32	2	4	47	1	2	1	3	9	1		1	1				2	3	4	1	24	0	0	0	24	33	1	2	4	12	2	6	3	3	3	3	1	2	2	1	3	3	1					1
2	1	1	2	2	60	1	1	4	2	7	1			1	1			2	3	2	1	84	0	0	0	84	16	1	2	15	5	1		3	3	1	1	3	1	2	1	1	2	1		1			1
4	2	32	1	1	35	2	1	5	1		1		1					1	2	1	1	24	0	0	0	24	42	2				1		1	2	1	2	1	2	2	1	3	2	1					1
3	1	11	2	18	24	1	2	4	3	9	3				1			1	6	18	1	1	7	0	7	1.25	75	2				1		3	3	3	3	1	2	2	1	3	3	1					1
7	3	37	2	2	41	1	4	2	3	5	6			1				1	2	2	1	60	0	0	0	60	16	2				1		1	2	3	3	1	2	2	3	2	3	1	2	2	2	1	1
4	2	17	2	1	39	1	1	3	2	3	3		1					2	3	1	1	24	0	0	0	24	8	2				1		3	3	3	3	1	2	2	1	2	3	1					1
3	1	11	2	12	17	1	2	4	1		1		1					2	3	12	1	3	1	1	2	3	100	1	3	3	5	1		3	3	3	3	3	3	1	1	3	3	1	1	2	1	1	1
1	1	9	2	10	24	2	1	5	1		1	7	1	1				3	4	10	1	72	0	5	5	72	83	2				1		1	1	1	1	1	2	2	1	3	2	1					1
1	1	1	2	2	59	1	1	2	3	9	2		1					1	2	2	1	12	0	0	0	12	16	2				1		2	2	3	1		1	1				1					2
1	1	1	2	12	40	1	1	4	2	5	3		1	1				1	2	12	1	24	0	1	1	24	50	2				1		2	2	1	1	1	3	3	1	3	2	1					1
3	1	14	1	9	72	1	1	3	3	9	2		1	1				2	1	9	1	3	7	0	7	3.25	58	2				1		3	3	3	3	1	3	3	1	3	3	1	1	2	1	1	1
3	1	11	2	12	45	2	1	2	3	5	2		1	1				2	1	12	1	24	0	0	0	24	83	2				1		3	3	3	3	1	2	2	1	3	3	1					1
3	1	11	2	10	28	1	1	4	3	7	5		1	1				2	1	10	1	10	0	0	0	10	83	2				1		3	3	3	3	1	2	2	3	3	3	1					1
3	1	11	1	0	20	1	1	4	3	9	3			1				2	3	0	1	6	0	0	0	6	0	2				1		3	3	3	1	2	2	3	3	3	1	1					1
3	1	11	2	12	28	1	1	4	3	9	4			1				2	3	12	1	3	0	0	0	3	42	2				1		3	3	3	3	1			1		2						1
1	1	1	1	4	38	1	1	4	3	5	4		1					2	3	4	1	8	0	0	0	8	66	2				1		2	2	2	2	2	2	2	2	2	2	1					1
2	1	1	2	2	39	1	1	3	2	8	5		1					2	3	2	1	12	0	0	0	12	8	2				1		3	3	3	3	1	2	2	1	2	3	1					1
5	2	29	1	4	25	1	1	4	3	7	6		1			1		2	1	4	1	36	0	0	0	36	50	1				1		2	2	1	1	1	3	3	1	3	2	1					1
3	1	11	2	10	57	1	1	2	2	9	2		1					2	3	10	1	2	0	0	0	2	83	2				1		1	1	1	1	1			1		2	1					1
3	1	11	1	3	30	2	1	4	2	7	3		1					2	3	3	1	4	0	0	0	4	25	2				1		3	3	3	3	1			1		2	1					1
3	1	11	1	5	42	2	4	2	3	9	1		1					2	3	5	1	24	45	0	45	24	83	2				1		3	3	3	3	3	3	3	3	3	3	1					1
8	3	38	2	12	76	2	3	2	1		1		1	1				5	1	12	1	4	0	0	0	4	75	2				1					3				2			1					1
7	3	35	2	3	35	2	1	5	1		1		1					2	3	3	1	12	0	0	0	12	16	2				1		2	2	3	2	1	2	2	1	3	1	1	2				1
3	1	11	2	0	20	2	1	2	1		1	4	1					1	2	0	1	24	0	0	0	24	0	2				1		3	3	3	3	3	3	3	3	3	3	1					1
1	1	1	2	12	39	1	1	1	3	9	1			1				2	3	12	1	24	0	0	0	24	66	2				1		3	3	3	3	3	3	3	3	3	3	1					1
1	1	1	2	2	72	2	1	3	1		1			1				2	5	2	1	12	0	0	0	12	16	2				1		3	3	3	3	1	3	3	1	3	2	1					1
3	3	34	2	2	18	2	1	3	1		1	3	1					2	3	2	1	5	7	0	7	5.25	16	2				1		3	3	3	3	3	3	3	3	3	3	1					1
3	3	34	1	2	24	1	1	4	3	7	3	3	1					2	3	2	1	12	0	0	0	12	33	2				2	6	3	3	3	3	1			1		2	1					3
3	1	11	1	0	19	1	2	3	1		1		1					1	4	0	1	6	1	0	1	6	16	2				1		3	3	3	3	1			1		2	1					3
3	1	16	2	3	36	1	1	1	1		1		2			1		1	2	3	1	15	0	0	0	15	16	1	3	6	5	1		3	3	3	3	3	3	3	3	3	3	1					1
3	1	4	2	2	52	1	1	4	3	8	7		2					1	2	2	1	6	0	0	0	6	16	2				1		3	3	3	3	1						1				1	1
3	1	4	3	12	36	1	2	3	2	9	1		1	1				2	3	3	1	96	0	0	0	96	25	2				1		3	3	3	3	3	3	3	3	3	3	1					3
3	1	11	2	2	42	1	2	4	3	7	5		1	1				2	3	2	1	12	28	0	28	12	16					1		3	3	3	3	3	3	3	3	3	3	1				1	3
6	3	45	2	4	64	1	1	2	2	5	4		2					2	3	4	1	2	5	0	5	2	66	2				1		3	3	3	3	1	2	2	3	3	3	1					1
6	1	11	1	2	25	2	1	4	1		3		1					2	3	2	1	4	25	0	25	5	16					1		3	3	3	3	1						1					2
3	1	4	2	12	38	2	1	4	1		1	7	1					2	3	11	1	5	3	0	3	8	92					1		2	3	2	3	1	3	3	3	3	3	1				2	1
3	1	16	2	10	48	1	1	2	3	9	3		1		1			1	3	10	1	2	7	0	7	2.25	83	2				1		3	3	3	3	3	3	3	3	3	3	1					3
5	2	29	2	3	33	1	4	2	1		1		1				1	2	1	3	1	12	0	0	0	12	50	1	5	3	30	1		3	3	3	3	3	3	3	3	3	3	1					2
4	2	32	2	4	32	1	1	4	3	5	4		1					1	1	4	1	5	0	0	0	5	25	2				1		2	2	3	3	1	2	2	3	3	1	1	2	2	2	2	1
3	1	11	1	6	19	1	2	4	3	9	4		1					1	2	6	1	6	30	0	30	7	66	2				1		3	3	3	3	1			1		2	1					1
3	1	11	2	8	27	2	1	4	1		1	7	1					2	3	8	1	6	0	0	0	6	66	2				1		3	3	3	3	1	3	3	3	3	3	1					3
3	1	11	2	10	32	1	2	1	1		1		1			1		2	3	10	1	12	1	0	1	13	83	2				1		3	3	3	3	3	3	3	3	3	3	1					3
3	1	14	2	15	53	1	1	3	2	8	3		1	1				2	3	15	1	12	0	0	0	12	100	1	3	4	7	1		3	3	3	3	1			1		2	1	1			1	1
3	3	38	1	10	27	1	2	4	3	8	7		1	1				2	3	10	1	6	0	0	0	6	83	2				2	7	3	3	3	3	1	3	3	3	3	3	1					1
3	1	11	2	7	72	1	1	1	1		1		1					2	3	7	1	60	0	0	0	60	58	2				1		3	3	3	3	3	3	3	3	3	3	1					1
2	1	1	2	2	52	1	2	1	2	9	3		1					2	8	2	1	12	0	0	0	12	16					1		3	3	3	3	3	3	3	3	3	3	1					1
6	1	11	2	2	39	1	2	4	2	6	4		1	1				2	3	2	1	10	4	0	4	10	16	2				1		3	3	3	3	3	3	3	3	3	3	1					1
6	1	11	1	2	29	2	1	3	1		1	3	1	1				2	3	2	1	1	0	0	0	1	16	2				1		3	3	3	3	1						1					1
9	2	21	2	12	42	1	1	4	3	9	2		1	1				2	1	12	1	1	0	12	12	13	58	1	9	6	2	1		2	2	1	2	2	2	2	3	2	2	1					1
1	1	1	1	12	59	1	1	2	1		1		1	1				2	1	12	1	132	0	0	0	132	8	2				1		3	3	3	3	1	2	2	3	3	3	1					1
1	2	20	2	12	55	2	3	1	1		1		1	1				3	4	12	1	180	0	0	0	180	25	1	2	6	7	2	6	3	3	3	3	1	2	2	3	3	3	1					1
1	1	1	2	12	37	2	1	1	1		1		1			1		2	3	12	1	240	0	0	0	240	16	1	2	6	7	1		3	3	3	3	1	2	2	1	2	3	1					1
1	2	29	2	9	58	1	1	1	2	9	2		1					2	1	9	1	12	0	0	0	12	75					2	1	3	3	3	3	1	2	2	1	2	1	1					2
1	2	25	2	1	35	1	2	1	1		1		1			1		2	1	1	1	36	0	0	0	36	8	2				1		3	3	3	3	1	2	2	1	2	2	1					1
3	3	38	2	1	47	1	1	3	2	6	3		1					3	4	1	1	6	0	0	0	6	8	2				2	7	3	3	3	2	1	3	3	1		2	1					1
3	1	1	2	1	52	1	1	3	3	7	4			1				2	3	1	1	12	20	0	20	12.75	8					2		3	3	3	3	1	2	2	1		2	1					3
3	1	14	1	2	53	2	1	4	1		1		1					2	3	1	1	6	365	0	365	18	8					1				1					1			1					1
3	1	11	1	6	75	2	3	4	3	5	1		1					2	3	6	1	36	0	0	0	36	50	2				1		1	2	1	2	1		2	1	2	2	1	1	2			1
3	1	11	1	2	35	2	1	4	1		1		1					2	3	2	1	12	28	0	28	13	16	2				1		3	3	3	3	1	3	3	3	3	3	1					3
3	1	11	1	3	16	2	2	4	1		1		1					2	3	3	1	12	0	0	0	12	50	2				1		3	3	3	3	3	3	3	3	1	3	1					3
6	1	11	2	24	51	1	1	1	2	7	1		1					3	3	24	1	1	0	0	0	1	83					1		3	3	3	3	3	3	3	3	3	3	1					3
6	1	11	2	8	44	1	1	2	2	9	1		1	1				1	2	8	1	36	0	0	0	36	66	2				1		3	3	3	3	3	3	3	3	3	3	1					3
6	1	11	2	12	29	1	1	4	2	8	3		1	1				2	3	12	1	12	0	0	0	12	75	2				1		3	3	3	3	3	3	3	3	3	3	1					1
6	1	11	1	3	26	2	1	5	1		1	4	1					1	2	3	1	24	0	0	0	24	50	2				1		3	3	3	3	3	3	3	3	3	3	1					1
6	1	11	1	2	42	2	1	3	2	5	7		1					1	4	2	1	120	26	0	26	121	16	2				1		3	3	3	3	3	3	3	1	3	2	1					1
6	1	11	1	3	20	1	1	4	3	7	3		1					1	4	3	1	6	0	0	0	6	50	2				1		3	3	3	3	3	3	3	3	3	3	1		1			1
6	1	11	2	5	29	1	1	4	3	9	4			1				2	3	5	1	5	2	0	2	5	42	2				1		3	3	3	3	1			1		2	1		1			3
6	1	11	2	8	28	1	1	3	2	8	2		1	1				1	4	8	1	36	45	0	45	37.5	66					1		1		1		1			1		2	1					1
6	3	34	2	2	63	2	2	2	1		1		1					2	3	2	1	24	0	0	0	24	16					1		3	3	3	3	3	3	3	3	3	3	1				1	1
6	3	44	2	3	62	1	1	3	2	7	6		1	1				2	3	3	1	12	0	0	0	12	25					1		3	3	3	3	3	3	3	3	3	3	1				1	1
6	3	44	1	2	49	2	1	2	1		1		1					1	3	2	1	0.25	0	0	0	0.25	33	2				1		1	1	2	2	1	2	2	1		2	1					1
6	3	34	2	3	48	1	1	5	3	5	5		1	1				2	3	3	1	5	0	0	0	5	50	2				1		3	3	3	3	1	2	2	1	3	3	1					1
6	3	38	1	2	19	1	2	4	1		1	7	1					2	3	2	1	5	0	0	0	5	33	2				2	1	3	3	3	3	1	2	2	1	3	3	1					2
6	1	11	1	1	17	1	2	4	1		1		1					2	3	1	1	6	0	0	0	6	8	2				1		3	3	3	3	1	2	2	1	3		1					2
6	1	11	2	7	70	1	1	2	1		1		1	1				2	3	7	1	12	0	0	0	12	25					1		3	3	3	3	1	2	2	1		2	1					1
6	3	44	2	4	68	1	3	2	2	5	3	5	1					2	3	4	1	6	0	0	0	6	25					1		3	3	3	3	1	2	2	1		2	1					1
1	3	44	2	12	29	1	1	1	1		1	1	1					2	3	12	1	48	0	0	0	48	16	1	2	1	7	2	8	3	3	3	3	3	3	3	3	3	3						1
6	3	44	1	1	42	2	1	3	3	8	2	4	1	1				2	3	1	1	5	20	0	20	5.6	8					1		3	3	3	3	3	3	3	3	3	3	1					3
6	3	44	1	2	25	2	2	5	3	4	3		1					3	3	2	1	6	6	0	6	6.2	16	2				1		3	3	3	3	3	3	3	3	3	3	1					1
6	3	44	2	4	48	1	2	1	3	7	3		1					2	3	4	1	48	0	0	0	48	25	2				1		3	3	3	3	3	3	3	3	3	3	1					1
6	1	11	1	2	39	2	1	2	1		1		1					2	3	2	1	12	0	0	0	12	16	2		1				3	3	3	3	3	3	3	3	3	3						1
9	2	19	2	4	66	1	1	4	1		1							2	3	3	1	48	7	0	7	48	25	1	2	4	14	1		3	3	3	3	1	2	2	1	3	3	1					2
4	2	32	1	1	25	2	1	3	1		1		1					1	4	1	1	6	0	0	0	6	8	2				1		3	3	3	3	1	3	3	3	3	2	1					1
[truncated: 19 more columns]
